# Supplementary material for: Accurate Prediction of a Quantitative Trait Using the Genes Controlling the Trait for Gene-Based Breeding in Cotton
Source: Front Plant Sci. 2020 Nov 9;11:583277. doi: 10.3389/fpls.2020.583277 (PMC7690289; doi:10.3389/fpls.2020.583277)
Supplement: Supplementary Table 1 — Selection of the key GFL genes for GBB, according to their effects on fiber length (A),their roles in the GFL network (B), or the effects of their SNP/InDel mutations on fiber length (C). [file Table_1.XLSX]

## Sheet: Sheet1
GFL Gene	GenBank Accession No.
BankIt2382640 GFL015	MW082098
BankIt2382640 GFL104	MW082099
BankIt2382640 GFL001	MW082100
BankIt2382640 GFL420	MW082101
BankIt2382640 GFL058	MW082102
BankIt2382640 GFL256	MW082103
BankIt2382640 GFL213	MW082104
BankIt2382640 GFL111	MW082105
BankIt2382640 GFL223	MW082106
BankIt2382640 GFL077	MW082107
BankIt2382640 GFL234	MW082108
BankIt2382640 GFL337	MW082109
BankIt2382640 GFL134	MW082110
BankIt2382640 GFL451	MW082111
BankIt2382640 GFL361	MW082112
BankIt2382640 GFL122	MW082113
BankIt2382640 GFL193	MW082114
BankIt2382640 GFL427	MW082115
BankIt2382640 GFL056	MW082116
BankIt2382640 GFL121	MW082117
BankIt2382640 GFL089	MW082118
BankIt2382640 GFL464	MW082119
BankIt2382640 GFL212	MW082120
BankIt2382640 GFL472	MW082121
BankIt2382640 GFL348	MW082122
BankIt2382640 GFL214	MW082123
BankIt2382640 GFL151	MW082124
BankIt2382640 GFL290	MW082125
BankIt2382640 GFL191	MW082126
BankIt2382640 GFL172	MW082127
BankIt2382640 GFL140	MW082128
BankIt2382640 GFL384	MW082129
BankIt2382640 GFL395	MW082130
BankIt2382640 GFL458	MW082131
BankIt2382640 GFL208	MW082132
BankIt2382640 GFL149	MW082133
BankIt2382640 GFL461	MW082134
BankIt2382640 GFL405	MW082135
BankIt2382640 GFL146	MW082136
BankIt2382640 GFL035	MW082137
BankIt2382640 GFL323	MW082138
BankIt2382640 GFL277	MW082139
BankIt2382640 GFL012	MW082140
BankIt2382640 GFL307	MW082141
BankIt2382640 GFL059	MW082142
BankIt2382640 GFL343	MW082143
BankIt2382640 GFL267	MW082144
BankIt2382640 GFL442	MW082145
BankIt2382640 GFL137	MW082146
BankIt2382640 GFL083	MW082147
BankIt2382640 GFL044	MW082148
BankIt2382640 GFL042	MW082149
BankIt2382640 GFL002	MW082150
BankIt2382640 GFL081	MW082151
BankIt2382640 GFL107	MW082152
BankIt2382640 GFL011	MW082153
BankIt2382640 GFL190	MW082154
BankIt2382640 GFL316	MW082155
BankIt2382640 GFL132	MW082156
BankIt2382640 GFL345	MW082157
BankIt2382640 GFL071	MW082158
BankIt2382640 GFL319	MW082159
BankIt2382640 GFL095	MW082160
BankIt2382640 GFL388	MW082161
BankIt2382640 GFL112	MW082162
BankIt2382640 GFL313	MW082163
BankIt2382640 GFL004	MW082164
BankIt2382640 GFL034	MW082165
BankIt2382640 GFL468	MW082166
BankIt2382640 GFL141	MW082167
BankIt2382640 GFL142	MW082168
BankIt2382640 GFL438	MW082169
BankIt2382640 GFL377	MW082170
BankIt2382640 GFL310	MW082171
BankIt2382640 GFL005	MW082172
BankIt2382640 GFL106	MW082173
BankIt2382640 GFL433	MW082174
BankIt2382640 GFL378	MW082175
BankIt2382640 GFL075	MW082176
BankIt2382640 GFL443	MW082177
BankIt2382640 GFL152	MW082178
BankIt2382640 GFL197	MW082179
BankIt2382640 GFL047	MW082180
BankIt2382640 GFL030	MW082181
BankIt2382640 GFL017	MW082182
BankIt2382640 GFL455	MW082183
BankIt2382640 GFL344	MW082184
BankIt2382640 GFL195	MW082185
BankIt2382640 GFL055	MW082186
BankIt2382640 GFL266	MW082187
BankIt2382640 GFL400	MW082188
BankIt2382640 GFL054	MW082189
BankIt2382640 GFL224	MW082190
BankIt2382640 GFL435	MW082191
BankIt2382640 GFL279	MW082192
BankIt2382640 GFL218	MW082193
BankIt2382640 GFL321	MW082194
BankIt2382640 GFL297	MW082195
BankIt2382640 GFL198	MW082196
BankIt2382640 GFL160	MW082197
BankIt2382640 GFL289	MW082198
BankIt2382640 GFL028	MW082199
BankIt2382640 GFL022	MW082200
BankIt2382640 GFL315	MW082201
BankIt2382640 GFL154	MW082202
BankIt2382640 GFL276	MW082203
BankIt2382640 GFL020	MW082204
BankIt2382640 GFL254	MW082205
BankIt2382640 GFL285	MW082206
BankIt2382640 GFL456	MW082207
BankIt2382640 GFL351	MW082208
BankIt2382640 GFL038	MW082209
BankIt2382640 GFL411	MW082210
BankIt2382640 GFL105	MW082211
BankIt2382640 GFL018	MW082212
BankIt2382640 GFL076	MW082213
BankIt2382640 GFL096	MW082214
BankIt2382640 GFL207	MW082215
BankIt2382640 GFL100	MW082216
BankIt2382640 GFL424	MW082217
BankIt2382640 GFL006	MW082218
BankIt2382640 GFL061	MW082219
BankIt2382640 GFL036	MW082220
BankIt2382640 GFL366	MW082221
BankIt2382640 GFL287	MW082222
BankIt2382640 GFL325	MW082223
BankIt2382640 GFL338	MW082224
BankIt2382640 GFL333	MW082225
BankIt2382640 GFL092	MW082226
BankIt2382640 GFL166	MW082227
BankIt2382640 GFL407	MW082228
BankIt2382640 GFL430	MW082229
BankIt2382640 GFL293	MW082230
BankIt2382640 GFL074	MW082231
BankIt2382640 GFL093	MW082232
BankIt2382640 GFL436	MW082233
BankIt2382640 GFL439	MW082234
BankIt2382640 GFL192	MW082235
BankIt2382640 GFL253	MW082236
BankIt2382640 GFL237	MW082237
BankIt2382640 GFL069	MW082238
BankIt2382640 GFL133	MW082239
BankIt2382640 GFL138	MW082240
BankIt2382640 GFL386	MW082241
BankIt2382640 GFL171	MW082242
BankIt2382640 GFL381	MW082243
BankIt2382640 GFL399	MW082244
BankIt2382640 GFL090	MW082245
BankIt2382640 GFL221	MW082246
BankIt2382640 GFL398	MW082247
BankIt2382640 GFL188	MW082248
BankIt2382640 GFL459	MW082249
BankIt2382640 GFL150	MW082250
BankIt2382640 GFL177	MW082251
BankIt2382640 GFL139	MW082252
BankIt2382640 GFL157	MW082253
BankIt2382640 GFL180	MW082254
BankIt2382640 GFL115	MW082255
BankIt2382640 GFL336	MW082256
BankIt2382640 GFL062	MW082257
BankIt2382640 GFL278	MW082258
BankIt2382640 GFL304	MW082259
BankIt2382640 GFL371	MW082260
BankIt2382640 GFL269	MW082261
BankIt2382640 GFL257	MW082262
BankIt2382640 GFL390	MW082263
BankIt2382640 GFL174	MW082264
BankIt2382640 GFL375	MW082265
BankIt2382640 GFL246	MW082266
BankIt2382640 GFL094	MW082267
BankIt2382640 GFL216	MW082268
BankIt2382640 GFL450	MW082269
BankIt2382640 GFL467	MW082270
BankIt2382640 GFL232	MW082271
BankIt2382640 GFL164	MW082272
BankIt2382640 GFL396	MW082273
BankIt2382640 GFL048	MW082274
BankIt2382640 GFL437	MW082275
BankIt2382640 GFL135	MW082276
BankIt2382640 GFL114	MW082277
BankIt2382640 GFL372	MW082278
BankIt2382640 GFL369	MW082279
BankIt2382640 GFL109	MW082280
BankIt2382640 GFL003	MW082281
BankIt2382640 GFL324	MW082282
BankIt2382640 GFL064	MW082283
BankIt2382640 GFL271	MW082284
BankIt2382640 GFL445	MW082285
BankIt2382640 GFL101	MW082286
BankIt2382640 GFL068	MW082287
BankIt2382640 GFL295	MW082288
BankIt2382640 GFL119	MW082289
BankIt2382640 GFL211	MW082290
BankIt2382640 GFL252	MW082291
BankIt2382640 GFL073	MW082292
BankIt2382640 GFL334	MW082293
BankIt2382640 GFL374	MW082294
BankIt2382640 GFL023	MW082295
BankIt2382640 GFL422	MW082296
BankIt2382640 GFL098	MW082297
BankIt2382640 GFL274	MW082298
BankIt2382640 GFL447	MW082299
BankIt2382640 GFL019	MW082300
BankIt2382640 GFL087	MW082301
BankIt2382640 GFL406	MW082302
BankIt2382640 GFL376	MW082303
BankIt2382640 GFL041	MW082304
BankIt2382640 GFL284	MW082305
BankIt2382640 GFL043	MW082306
BankIt2382640 GFL425	MW082307
BankIt2382640 GFL117	MW082308
BankIt2382640 GFL129	MW082309
BankIt2382640 GFL046	MW082310
BankIt2382640 GFL217	MW082311
BankIt2382640 GFL037	MW082312
BankIt2382640 GFL031	MW082313
BankIt2382640 GFL275	MW082314
BankIt2382640 GFL471	MW082315
BankIt2382640 GFL124	MW082316
BankIt2382640 GFL260	MW082317
BankIt2382640 GFL116	MW082318
BankIt2382640 GFL225	MW082319
BankIt2382640 GFL331	MW082320
BankIt2382640 GFL300	MW082321
BankIt2382640 GFL360	MW082322
BankIt2382640 GFL175	MW082323
BankIt2382640 GFL016	MW082324
BankIt2382640 GFL155	MW082325
BankIt2382640 GFL063	MW082326
BankIt2382640 GFL008	MW082327
BankIt2382640 GFL305	MW082328
BankIt2382640 GFL136	MW082329
BankIt2382640 GFL147	MW082330
BankIt2382640 GFL393	MW082331
BankIt2382640 GFL261	MW082332
BankIt2382640 GFL286	MW082333
BankIt2382640 GFL349	MW082334
BankIt2382640 GFL441	MW082335
BankIt2382640 GFL404	MW082336
BankIt2382640 GFL383	MW082337
BankIt2382640 GFL330	MW082338
BankIt2382640 GFL102	MW082339
BankIt2382640 GFL382	MW082340
BankIt2382640 GFL088	MW082341
BankIt2382640 GFL359	MW082342
BankIt2382640 GFL178	MW082343
BankIt2382640 GFL264	MW082344
BankIt2382640 GFL108	MW082345
BankIt2382640 GFL128	MW082346
BankIt2382640 GFL127	MW082347
BankIt2382640 GFL283	MW082348
BankIt2382640 GFL026	MW082349
BankIt2382640 GFL385	MW082350
BankIt2382640 GFL249	MW082351
BankIt2382640 GFL079	MW082352
BankIt2382640 GFL052	MW082353
BankIt2382640 GFL181	MW082354
BankIt2382640 GFL067	MW082355
BankIt2382640 GFL029	MW082356
BankIt2382640 GFL113	MW082357
BankIt2382640 GFL346	MW082358
BankIt2382640 GFL423	MW082359
BankIt2382640 GFL335	MW082360
BankIt2382640 GFL368	MW082361
BankIt2382640 GFL165	MW082362
BankIt2382640 GFL245	MW082363
BankIt2382640 GFL170	MW082364
BankIt2382640 GFL272	MW082365
BankIt2382640 GFL270	MW082366
BankIt2382640 GFL250	MW082367
BankIt2382640 GFL238	MW082368
BankIt2382640 GFL413	MW082369
BankIt2382640 GFL085	MW082370
BankIt2382640 GFL358	MW082371
BankIt2382640 GFL341	MW082372
BankIt2382640 GFL387	MW082373
BankIt2382640 GFL288	MW082374
BankIt2382640 GFL186	MW082375
BankIt2382640 GFL049	MW082376
BankIt2382640 GFL039	MW082377
BankIt2382640 GFL229	MW082378
BankIt2382640 GFL317	MW082379
BankIt2382640 GFL440	MW082380
BankIt2382640 GFL158	MW082381
BankIt2382640 GFL009	MW082382
BankIt2382640 GFL187	MW082383
BankIt2382640 GFL402	MW082384
BankIt2382640 GFL417	MW082385
BankIt2382640 GFL268	MW082386
BankIt2382640 GFL281	MW082387
BankIt2382640 GFL302	MW082388
BankIt2382640 GFL014	MW082389
BankIt2382640 GFL050	MW082390
BankIt2382640 GFL153	MW082391
BankIt2382640 GFL126	MW082392
BankIt2382640 GFL032	MW082393
BankIt2382640 GFL280	MW082394
BankIt2382640 GFL370	MW082395
BankIt2382640 GFL086	MW082396
BankIt2382640 GFL322	MW082397
BankIt2382640 GFL263	MW082398
BankIt2382640 GFL233	MW082399
BankIt2382640 GFL239	MW082400
BankIt2382640 GFL416	MW082401
BankIt2382640 GFL070	MW082402
BankIt2382640 GFL291	MW082403
BankIt2382640 GFL380	MW082404
BankIt2382640 GFL222	MW082405
BankIt2382640 GFL379	MW082406
BankIt2382640 GFL148	MW082407
BankIt2382640 GFL314	MW082408
BankIt2382640 GFL228	MW082409
BankIt2382640 GFL391	MW082410
BankIt2382640 GFL303	MW082411
BankIt2382640 GFL201	MW082412
BankIt2382640 GFL120	MW082413
BankIt2382640 GFL357	MW082414
BankIt2382640 GFL462	MW082415
BankIt2382640 GFL356	MW082416
BankIt2382640 GFL327	MW082417
BankIt2382640 GFL248	MW082418
BankIt2382640 GFL220	MW082419
BankIt2382640 GFL415	MW082420
BankIt2382640 GFL394	MW082421
BankIt2382640 GFL204	MW082422
BankIt2382640 GFL051	MW082423
BankIt2382640 GFL162	MW082424
BankIt2382640 GFL292	MW082425
BankIt2382640 GFL099	MW082426
BankIt2382640 GFL449	MW082427
BankIt2382640 GFL318	MW082428
BankIt2382640 GFL412	MW082429
BankIt2382640 GFL364	MW082430
BankIt2382640 GFL118	MW082431
BankIt2382640 GFL231	MW082432
BankIt2382640 GFL236	MW082433
BankIt2382640 GFL273	MW082434
BankIt2382640 GFL143	MW082435
BankIt2382640 GFL243	MW082436
BankIt2382640 GFL230	MW082437
BankIt2382640 GFL130	MW082438
BankIt2382640 GFL414	MW082439
BankIt2382640 GFL452	MW082440
BankIt2382640 GFL401	MW082441
BankIt2382640 GFL156	MW082442
BankIt2382640 GFL053	MW082443
BankIt2382640 GFL342	MW082444
BankIt2382640 GFL082	MW082445
BankIt2382640 GFL182	MW082446
BankIt2382640 GFL226	MW082447
BankIt2382640 GFL219	MW082448
BankIt2382640 GFL196	MW082449
BankIt2382640 GFL167	MW082450
BankIt2382640 GFL080	MW082451
BankIt2382640 GFL326	MW082452
BankIt2382640 GFL097	MW082453
BankIt2382640 GFL161	MW082454
BankIt2382640 GFL421	MW082455
BankIt2382640 GFL403	MW082456
BankIt2382640 GFL353	MW082457
BankIt2382640 GFL251	MW082458
BankIt2382640 GFL428	MW082459
BankIt2382640 GFL432	MW082460
BankIt2382640 GFL296	MW082461
BankIt2382640 GFL332	MW082462
BankIt2382640 GFL301	MW082463
BankIt2382640 GFL426	MW082464
BankIt2382640 GFL362	MW082465
BankIt2382640 GFL409	MW082466
BankIt2382640 GFL045	MW082467
BankIt2382640 GFL242	MW082468
BankIt2382640 GFL021	MW082469
BankIt2382640 GFL448	MW082470
BankIt2382640 GFL408	MW082471
BankIt2382640 GFL235	MW082472
BankIt2382640 GFL205	MW082473
BankIt2382640 GFL200	MW082474
BankIt2382640 GFL183	MW082475
BankIt2382640 GFL184	MW082476
BankIt2382640 GFL410	MW082477
BankIt2382640 GFL110	MW082478
BankIt2382640 GFL206	MW082479
BankIt2382640 GFL159	MW082480
BankIt2382640 GFL240	MW082481
BankIt2382640 GFL091	MW082482
BankIt2382640 GFL311	MW082483
BankIt2382640 GFL163	MW082484
BankIt2382640 GFL010	MW082485
BankIt2382640 GFL145	MW082486
BankIt2382640 GFL065	MW082487
BankIt2382640 GFL429	MW082488
BankIt2382640 GFL103	MW082489
BankIt2382640 GFL434	MW082490
BankIt2382640 GFL418	MW082491
BankIt2382640 GFL367	MW082492
BankIt2382640 GFL457	MW082493
BankIt2382640 GFL189	MW082494
BankIt2382640 GFL227	MW082495
BankIt2382640 GFL040	MW082496
BankIt2382640 GFL131	MW082497
BankIt2382640 GFL306	MW082498
BankIt2382640 GFL328	MW082499
BankIt2382640 GFL298	MW082500
BankIt2382640 GFL299	MW082501
BankIt2382640 GFL262	MW082502
BankIt2382640 GFL309	MW082503
BankIt2382640 GFL144	MW082504
BankIt2382640 GFL194	MW082505
BankIt2382640 GFL057	MW082506
BankIt2382640 GFL347	MW082507
BankIt2382640 GFL024	MW082508
BankIt2382640 GFL259	MW082509
BankIt2382640 GFL329	MW082510
BankIt2382640 GFL373	MW082511
BankIt2382640 GFL125	MW082512
BankIt2382640 GFL168	MW082513
BankIt2382640 GFL320	MW082514
BankIt2382640 GFL352	MW082515
BankIt2382640 GFL255	MW082516
BankIt2382640 GFL355	MW082517
BankIt2382640 GFL308	MW082518
BankIt2382640 GFL203	MW082519
BankIt2382640 GFL007	MW082520
BankIt2382640 GFL025	MW082521
BankIt2382640 GFL454	MW082522
BankIt2382640 GFL072	MW082523
BankIt2382640 GFL466	MW082524
BankIt2382640 GFL419	MW082525
BankIt2382640 GFL365	MW082526
BankIt2382640 GFL215	MW082527
BankIt2382640 GFL474	MW082528
BankIt2382640 GFL060	MW082529
BankIt2382640 GFL389	MW082530
BankIt2382640 GFL473	MW082531
BankIt2382640 GFL173	MW082532
BankIt2382640 GFL185	MW082533
BankIt2382640 GFL363	MW082534
BankIt2382640 GFL123	MW082535
BankIt2382640 GFL431	MW082536
BankIt2382640 GFL340	MW082537
BankIt2382640 GFL350	MW082538
BankIt2382640 GFL027	MW082539
BankIt2382640 GFL241	MW082540
BankIt2382640 GFL392	MW082541
BankIt2382640 GFL339	MW082542
BankIt2382640 GFL199	MW082543
BankIt2382640 GFL460	MW082544
BankIt2382640 GFL463	MW082545
BankIt2382640 GFL294	MW082546
BankIt2382640 GFL078	MW082547
BankIt2382640 GFL176	MW082548
BankIt2382640 GFL397	MW082549
BankIt2382640 GFL169	MW082550
BankIt2382640 GFL354	MW082551
BankIt2382640 GFL210	MW082552
BankIt2382640 GFL247	MW082553
BankIt2382640 GFL084	MW082554
BankIt2382640 GFL258	MW082555
BankIt2382640 GFL282	MW082556
BankIt2382640 GFL265	MW082557
BankIt2382640 GFL202	MW082558
BankIt2382640 GFL179	MW082559
BankIt2382640 GFL446	MW082560
BankIt2382640 GFL209	MW082561
BankIt2382640 GFL469	MW082562
BankIt2382640 GFL453	MW082563
BankIt2382640 GFL033	MW082564
BankIt2382640 GFL244	MW082565
BankIt2382640 GFL013	MW082566
BankIt2382640 GFL470	MW082567
BankIt2382640 GFL444	MW082568
BankIt2382640 GFL066	MW082569
BankIt2382640 GFL312	MW082570
BankIt2382640 GFL465	MW082571
