# Supplementary material for: Accurate Prediction of a Quantitative Trait Using the Genes Controlling the Trait for Gene-Based Breeding in Cotton
Source: Front Plant Sci. 2020 Nov 9;11:583277. doi: 10.3389/fpls.2020.583277 (PMC7690289; doi:10.3389/fpls.2020.583277)
Supplement: Supplementary Table 2 — Published cotton fiber length genes cloned by the traditional gene cloning methods and used as the positive control in this study. [file Table_2.XLSX]

## Sheet: Sheet1
SUPPLEMENTARY TABLE S2. Published cotton fiber length genes cloned by the traditional gene cloning methods and used as the positive control in this study.
Genea	GenBank No.	Annotation	Method used for gene cloning	Tissues analyzed in expression	Relevant biological functions identified by authors	Reference
GhXTH1	HM749062.1	Xyloglucan endotransglycosylase/ hydrolase (XTH)	Overexpresion (OE)	15-dpa fibers, 10-dpa ovule and petal	Over-expression of the gene increased fiber length	Lee et al., 2010
GhPHYA1	HM143740.1	Phytochrome apoprotein A	RNAi-expression repression (ER)	Leaf	RNAi of the gene exhibited vigorous root and vegetative growth, early-flowering and improved upper half mean fibre length.	Abdurakhmonov et al., 2014
GhACT1	AY305723.1	Actin	RNAi-ER	8-dpa fibers	Inhibited expression of the gene repressed fiber elongation.	Li et al., 2005
GhADF1	AI731080.1	Actin deploymerizing factor	Antisense-ER	8 - 13-dpa fibers	Inhibited expression of the gene increased fiber elngth and strength.	Wang et al., 2009
GhPEL	DQ073046.1	Pectate lyase	Antisense-ER	5 - 15-dpa fibers	Reduced expression of the gene repressed fiber elongation, thus fiber length.	Wang et al., 2010a
GhF3H	GU434116.1	Flavanone 3-hydroxylase	RNAi-ER, OE	Petal, ovule and fibers	RNAi of the gene repressed fiber development, but OE did not.	Tan et al., 2013
GhPFN2	GU237487.1	A fiber-preferential actin-binding protein	OE	6 - 24-dpa fiber,ovule, roots, hypocotyl and flower	Overexpression of the gene promoted the progression of fiber development.	Wang et al., 2010b
GhFLA1	EF672627.1	Fasciclin-like arabinogalactan protein	OE, RNAi-ER	10-dpa fibers	Overexpression of the gene promoted fiber elongation, thus fiber length while suppression of the gene led to shorter fibers.	Huang et al., 2013
GhAGP4	EF470295.1	Arabinoglactan protein	RNAi-ER	Developing fiber	RNAi of the gene inhibited fiber initiation and elongation.	Li et al., 2010
GbTCP	DQ359121.1	TCP transcription factor	RNAi-ER	5 - 15-dpa fiber, stem, leaf, petal and bud	RNAi of the gene repressed fiber initiation and elongation.	Hao et al., 2012
GhMYB109	AJ549758.1	R2R3 MYB transcription factor	Antisense-ER	Immature or fiber- bearing ovules	Reduced expression of the gene decreased fiber length.	Pu et al., 2008
GhMYB25	AF336283.1	R2R3 MYB transcription factor	RNAi-ER, OE	0 - 5-dpa ovules	RNAi of the gene altered the time of rapid fiber elongation while OE of the gene increased the numbers of trichomes and fibers.	Machado et al., 2009
GhRDL1	AY072821.1	AtRD22-Like 1 gene encoding a BURP domain-containing protein	OE	3 - 18-dpa fibers	Overexpression of the gene promoted fiber length, fiber yield and seed mass.	Xu et al., 2013
GhWLIM1a	JX648310.1	LIN-11, Isl1 and MEC-3 (LIM) domain protein	OE	6 - 21 dpa fibers and stem	Overexpression of the gene increased fiber length and secondary wall structure.	Han et al., 2013
GhVIN1	FJ915120.1	Vacuolar invertase	RNAi-ER, OE	10-d fiber, seed coat and filial tissue	RNAi or overexpression of the gene reprerssed or promoted fiber elongation.	Wang et al., 2010c
GhSusA1	HQ702185.1	Sucrose synthase	OE, antisense-ER	Ovule, fiber, root, stem leaf, sepal, petal and stamen	Overexpression of the gene increased fiber length, while its reduced expression led to decreased fiber length.	Jiang et al., 2012
GhGA20ox1-3	AY603789.1	Gibberellin 20-oxidase	OE	6 - 15-dpa fibers	Up-regulation of the gene promoted fiber initiation and elongation, thus having increased fiber length.	Xiao et al., 2010
GhDET2	DQ116446.1	Steroid 5α-reductase	Antisense-ER, OE	0 - 22 dpa ovules, 5 - 20-dpa fibers and root	Suppression of the gene inhibited both fiber initiation and fiber elongation.	Luo et al., 2007
aGh, Gossypium hirsutum; Gb, G. barbadense.
