# Supplementary material for: Accurate Prediction of a Quantitative Trait Using the Genes Controlling the Trait for Gene-Based Breeding in Cotton
Source: Front Plant Sci. 2020 Nov 9;11:583277. doi: 10.3389/fpls.2020.583277 (PMC7690289; doi:10.3389/fpls.2020.583277)
Supplement: Supplementary Table 3 — The transcript sequences of the published cotton fiber length genes used as the positive control in this study. [file Table_3.XLSX]

## Sheet: Sheet1
SUPPLEMENTARY TABLE S3. The transcript sequences of the published cotton fiber length genes used as the positive control in this study. For more information about the genes, see Supplemenraty Table S2.
Genea	Seq. length (bp)	Sequence (5' - 3')
GhXTH1	1650	TCTGCTAAAGTATTTTATTTTATTGCATCAATAACAAAAATGGACATGGAAACCTAAAAAGGTATGGAACTATACACATACCCTCCACATCATTGAACATATATAATGACTCATATCACCCTCAATATATATGTATATGTGCTGTGCTCTGCAGTCTTCCCCCTCTCTCTATACACAAAACTGATCCCCAAACTGAATGGAAAGGAGAGGAAAACAATGGTCAAACGTCTTCCATCAGATGGAATCAGCCTCAGACCGGCTTGCTTGCATGTGGTGGTGTCGTTTCCCATGGTGGCGCCTGCCTCCTCCAAATGTGACAGGATCGAACTTCTTCAGTCTTTCAGCTTCTCGAGGATTGATTACACACTCCAGAGGAGCAACCTTGTATCTGGTTTGGTC…
GhPHYA1	3645	ACCCTCCCTCCCTTACCCTTTACCCTTTACCTTCATTTTGCTTCTTTTTTCCCCAAATTTGAACAACTCTTCTACTCCCTTTTGTTTAATCAGTGAAAACCCAGAAAAAAATGCCACCACCCAAGGAGGTTGCTGGTTTTCCAAGCGAAGAAAATGATGAAGACCAACAGTATTCTTTTGCGGTGGAGTATACCGGTCCTCCGGTGACGTACGATATTCCACGGGCTGTTCCAATCAACGTCGAGAAAATCCCAGTTGCGGCTGTTGTTTCTAAGGTACCCCTTTCGAATACTGAACTACATATACCGGTTGTGCCTCCAATTTTAGCACCGGATCGTAACAAGTTTTCTAAAGAATTGCTTCTTCAACCAACTGTTTCACCAACTTCGGTTATTGCTT…
GhACT1	1810	TATCTCTTTCCTTTGGCTTCCATCACTCTCTATTTCGGTCTTCACCTCCACTGCTGCAGGGAGCAGAGGGAAAAAGGATAAAAGCATCGTTGTGTTCTTGCTTCTTCTTCAACTCTGTCTCTCCGTCTCTGAACCTCCTTCTTTCGTTCTTTTCTTATTCAGTATTGTAAAAGATGGCCGATGCTGAGGATATTCAACCCCTCGTCTGTGACAATGGAACTGGAATGGTGAAGGCTGGTTTTGCTGGTGATGATGCTCCCAGGGCAGTTTTTCCCAGTATTGTTGGTCGTCCCCGGCACACTGGTGTTATGGTTGGGATGGGTCAGAAGGATGCCTATGTAGGAGATGAAGCACAATCTAAAAGAGGTATCCTTACTTTGAAATATCCTATTGAGCATG…
GhADF1	797	AGAGGATTAGATTACAAAAGGTGTTAAGAATCTAGCCAAAAAAGTATTTTTTTAAAAAAAAAAGCACATGGAGTGATTAAAAGTAAAAAATTGATAAACATGATTTATACAGTAACAATGATTGCAATTGTAAGATACATTGTACTCTTAGAAAAGAACTCAGATTTGAACTTTAAAGACGACATTGTTAAGAGGAATAATCACGATTCACGAACGTCGAATCTCCAGAAAATTAATTTTCATGAATTGTAAAACCGTATTATAATTATTGTTCTAATAAGCTTTATGCTTAATAACATCCATCCCCATCTCAGTTGGATCAGTTGCTTGAACTTCATAGTGGATGCCATCAAGCACTCTCCTTAGCCCATCTTTTGATGTTGCATACAACATTTTTGC…
GhPEL	3262	GCCCATTCTTTCTTCTTTACAATTTTCAAAAGCACAGAAATAAAAAAAGAAAAGAAAGAAAATTACATCTTATTTGAAACCGCCGACTTCTAAACTTTTCTCTGTTTTATTCGTTTAAGTGATGAGATTCAGATCCAAGACTTTGTTATTTCCGGTGAATTGGCCGGGGTTTACAAGAGCTTTCGGTTAGGGTTTCCAAGAGCAATTTGGGGTTTTCTGTTTTTGTTCCTTTTTTGTCTGATAATGATGACGGGGGAGGATAACTATAATGGTAGCTCTGGTTTCTTGCCAACTGGTTACCCCGCGGCCGATTTTGAGTTCGATGGTTTAAGCATCGATCTCGACGACTTCAATCGCATTCTTGAAGAGACTCCTGGTTCGTTTCAGAGCAATCCAGAA…
GhF3H	4443	GTAGAGTAGAGATGGGAAAACGGACGTTTAAGAAAAAAGCCACCTTAAGTAGTGGAACATGAATCATCTGTGGTAGCCAAAATGGAAGAGAGTAATGTCAATACTGCTCTTCATTGAGAGCGGTCAAAAAACAGTTCGAAAGCAGCAGAAGAAAAAAGAAAAAGGGTTAATATTGACTAATATTGTGCTTAGAAGTAATACAAACTCAACAAGCCTATTCCCTAGTTCAATCTACATTTAGTTCTTCAAATACCAGAGGGCCTAAAAGAAAAGATATCGATGACTTCCCCCGACGGTGACTAATAACCATGCAATCAAAATCTCAGTCCTGCACCAACACAGGGACCCACGGCGTCACAAGAATGTTAGATCAGGATCTCGACCGCAAAGCCAGGCCAG…
GhPFN2	4487	AGCCCTTCATGTTAACACCGTCATAAAAACTTATCGAGGAGATTCCATCAACAACTTCGGTTTGGACGTCTCCTTCCAGTAAAACAAAACCGTCATCTTTAGTATCTAACTTTTTATTCTCAAATACGACACCTTGACCCTGCACATTATCTTTGAAGGAGACTCGAGCAACCTCCTAATCCATGGCTACATCACTCCCATTCGGCGAATCTTCTTCTCGTTGACACACTTTCTTTGTTACCCTGCCCAACTCTGTACTGAGATCGTTGGTGGTGGTAGTTCGCAATCTTAATCCTTGAGAGCATGCATTGTTCAATAATTATTAATAATTATTTTAAAGCATAATTTTTTTTTTCCTTATGTATATATATTGAATATCAAAGAAAGGGAATGCTATTT…
GhFLA1	4943	GTCATGATGGTATAAGTATAGTATACAAAGGAAATGGTTTGTGGTAAAGTCTGATTGCCTACCTGCAAACACTTTGAATTAAGGAATAAAAAACCTCCGATTCCAAGTTCAACTACAACGAAAATTATGAAGCTGCCATAGCCAATCTATCAAACTTTCCTTTTTCATGCCTTCAATTCTCGACTTTCTCTGATGAACAAAAAAAGATAAAAAAAATTCTCTGACTTTCCCGAGGTTTTGCAATTTTACATAATCTTATAACAGATTTATGTTCTGGGATTCTCCTTCAAGCTGCTGTTTCATTTGATGGAACCAGCACTGCCCCATCAGTCGAAGGAATTCCGGTTTTCTTTTGGTGTTTTCCTTGTACCTGCTCCAGTTCTTGTTCCGAGAACACTT…
GhAGP4	2827	GAAAGGACAGTTTTGTGGTTATTCATCTTCTTGGTTGCCTGCTATTAGTTATCGCCATCTCTGCTTCCTTCCAGGCTCCACACAGCATCTATTGACGCTTCACCCCTTTTTAAAGGGACAGATATTCAGTGTACCCAAACTGAGCTTTATCTCTTTTGAAGGACGAATTAGCCTTCCAAATCCAATTCAGGGAAAATCGAGAGGCGTTTGGTGTTCCTCCGGTGACTTAAGCTTCTGAAAAAGGAAAATGAATTTGGGGGATTTGCACAAGGTCTGGGAAATCAAAGCATTGAAGAGGAAACCTGGAGAAGAAGAAGCCAAAAAAATCTTAGAGAAAATAGCCAAACAAGTTCAACCCATTATGCGTAAGCATAAATGGAGAGTCAAGCTCCTCTCAGA…
GbTCP	1640	CACCAACAAAATGATGAAATGAAATTAATATATTGTGTAAACAAAAATAAAAATATAAGAAACGCCAAAAAACTGAGTTTTTTTTTTAGCCAAGCCAGGCACAATAGCAATGTTAATAGTGTCTATCTCTTACCTTTTTCTCAAACCCTAAAAGAACTCATATTAATCACACCAAAAAAAATTAATTTCTTTTTTTTAGTATAATAAAAACTCAATTCATGTTTTTTTGGGAAAAAAAAATTAAAAGGAGCAATCAAACCTCACGTGTGTTACACATCAAACTACACAAGTTGATCAAAAGAAAGCAAAGATGATGCTTTGCTCGATGATCATCATCATCATCTCTACGATCGCATGACACTATTGGTTTGTAAATCACGTCATTCATCGCCGCCACCT…
GhMYB109	1033	CTTAGACTCAATCATCACACAAAAAAAGTACAAACACCACATAAATATGTGAATTTCAGTAGCTAAGTACCTCGACCAATTATATTTGACGTTGACCCTTTAAAACCCTTTCGGCCTCAAAATTCTTGGAGCAAATCAACTGAAAATTGATTCAAGAAATCTACTCACCAATAATTGTTGTTTTTTTCTTCGCTTCAAAAGTTAGGCCAAGAAACATTTGGTTATAGCCTAGAAATTTAGACTCAGAACATCTCTTTATTTATTTATCCAAGGAAACATGTTAATTACAAACTTATTATACCATTGCTAATGGATCCTGTTGATCATCAAGTTCAAGGAACTTATTCACCCAATCCAAACTAAAGCAACCTTCCGTTGTGAAGTCAAAGAATTCGTCCA…
GhMYB25	1370	GGACATTTAAGTATATCTAATTTAATTTGTTGATTAATAAAAGTATGAAAGAGATTTATATGAAAAGAAAAAGAAGTGCCATTGTGTTTGTCAATTTTACAAAGTACATGTCGGTAAAGAAGATAAGCACGTGACAACCTAAAAGATTCAACATTCAACCAACCTTTATTGGTAGAGAGTTAAACTCAAAACCCATCATTTGACGTTTCATGGACGTATAATATAACTAAAAATCAACTAGATTTCCATATTTCTTTCTCCACTTAAACGTCATCATCGTCGTCATATCAGTAATGATTCAGCAAAAGAATCCAACTGTACTTGATCTTCATTCGTCTTCAACAGCTGCAGGTACTCTTCATATATCTTCTCTAGTGAATCATTACTGTCACCTTCAGC…
GhRDL1	1929	AACCAAAAATTAGTTATGTTTGGTAAATGAATTTGAATACATGCACCCACCTAAGCCCATGACATAAACCTGCATTTAAGTGAACCAGTGGCAGTTGGAGCCATTATGTTGGTTGAAAAATATTGTTGGCAGTGTTATTCAGCAGTACTTGTTCTAAGGCTCCTACTACATTTCTCATTATAAATGTGGAGAAATCTTGTTCTACTTTCCATTCCATGCAACACTAACTTTTAGATTCCCTTTCCATTGCACTGCTCTTTCTTTCTATAGAATTAGTCACTCCTGTTCTAGATGAAGGTTCTCTCCCCAATTCTTGCTTGCCTAGCGCTTGCTGTGGTGGTAAGCCATGCTGCTCTCTCACCTGAGCAATATTGGAGCTATAAGCTGCCAAATACTCCA…
GhWLIM1a	686	AAGAGTTTTGAAGGAACACCAAAGATTGCCAAACCTGAAAAACACATAGAAAATGAGAATGCACAGAAAGTGGTGAATTTATTCGGTGGAACCAAAGAAAAATGTGTGGGATGCAATAAGACTGTCTATCCAATTGAAAAGGTTGCTGTTGATGGGACATCATACCACAGAAGCTGCTTCAAATGCAGCCATGGAGGTTGCACTATTAGTCCATCAAATTACATTGCACATGAAGGCAAACTTTATTGTAAGCATCACCATGTTCAACTCTTTAAGGAAAAAGGAAACTATAGTCAACTTGAAGGTGACCGACAAGAAGAACCCATCACTGAGAAACTTACATCCATGGAAATTGCTGCTGAGTCATAGTTTATGAGTTGCTGCCCGAGTCAGATCATT…
GhVIN1	310	GGCCTCCTACGACCCCGAACAAAACCCACCACTCCATGCTCCCTTGCTAGACCGGTCCTCACCCCGGACTAGACGTTTTGCAGCCATCTTTGCCTGCCTCGTTTCCTTGCTCTTGCTCCTGGCATTAATCATTAACCAAGCCCAACAACCGTTTGAGAAAGTGCAGCCAAGAGGGGTGGCTGAAGGTGTGTCAGCCAAGTCAAATCCATCTTTATTGAACCAAGTTCCCTTTAATTGGACTAACGCTATGTTTTCTTGGCAAAGAAGTGCTTACCATTTTCAGCCCCAAAAGAATTGGATGAATGATCCT
GhSusA1	2432	CCCGGTATCAGCATTAAATGTTCCTACATTGTGCAAATCCACCATGCAAGAAACCAAGGCTGCATCTTCTTCTGGAATCCATTTTCTTTTGCTTCCTCGAGAAGCTTGAGAAGAAGCATGTGATTGTGGAACACCTGACATATTTATCTTAAGAAAAAAAAAACATTATTTACTATTTTTAATGTAACACCCCTTACCCGAGACCGTCTCCGGAATCGAGTACGAGATGTCATCCAATTTAACTTACCGATTCGGAGCATAAAAATTTGCTTTTAAAATTAAATTCACTGTTCATAACAACACTGTCCACCTGCGCAACTGTCACTAATTTAATTATAACTTGAGTTAAGAAACTCAAAATTTAAATCCGTAAATTTTCCGTGAAACTAGACTCATATT…
GhGA20ox1-3	1198	ATACCCTCTCAGTTCATATGGCCTGACGACGAGAAGCCATGCCTGGATGCCCCGGCACTTGTAATTCCAACCATTGACTTGGGAGCTTTCTTGCTTGGGGACTCTCTTGCTGTATCAAAAGTGGCAGAGGCGGTGAATGAGGCATGCAAGAAGCATGGGTTTTTTTTGGTTGTAAGCTCATCAGTACATGGACCGCTTCTTCAGCCTGCAACTCTCTGAGAAGCAAAAGGCTAAGAGAAAAGTAGGAGAAAGCTATGGGTATGCAAGCAGTTTCGTTGGCAGGTTTTCCTCCAAGTTGCCATGGAAAGAAACACTGTCTTTTCGGCACTGAAGATTTTAGAGATTTTGGGAGGCTTTACCAGGAATATTGTGAAGCCAGGAACAAGGTTTCCAAAGAGA…
GhDET2	4196	TATAATTAGTGTTTGTAATTAGAAACTCAGAATCTTGTGGGGGGTTTTGATTCTTTTTTGTGGTTATTGTGAAAAAATTTCCTTTTATCTTCCTCAATTCTGGGTTTTCTATTTTGCCATCCTCAGTTAGAAAGCTATATTGCTGGATAAGATAGCATCTTTTTTTCTTTCTCTCACGGTCCAAGGCCTTACAGTCTGTCACATGGTAAATTTGGAGTTTGCTGGGAGAGGGTTCATCTTATCCCAAGGTTCTTTTCTGTTGATGCAGAATTTTACTACACAGTTTCTATAGATTTGACAGTGGGTCTCTGTCTTTAGCTGGAATTAAGAAGGAAGTAAGACCCACAATTGGTCACTGTTTCTTGGATGAGTTTGCTCCATGTATTTGGGTTTGGTTTA…
aGh, Gossypium hirsutum; Gb, G. barbadense.
