# Supplementary material for: Accurate Prediction of a Quantitative Trait Using the Genes Controlling the Trait for Gene-Based Breeding in Cotton
Source: Front Plant Sci. 2020 Nov 9;11:583277. doi: 10.3389/fpls.2020.583277 (PMC7690289; doi:10.3389/fpls.2020.583277)
Supplement: Supplementary Table 4 — Expression profile variation of the 474 GFL genes, presented in TPM (transcripts per million), in 10-dpa developing fibers of the cotton RIL population. [file Table_4.XLSX]

## Sheet: GFL TPM
SUPPLEMENTARY TABLE S4. Expression profile variation of the 474 GFL genes, presented in TPM (transcripts per million), in 10-dpa developing fibers of the cotton RIL population.
Gene	RIL.1001	RIL.1002	RIL.1003	RIL.1004	RIL.1005	RIL.1006	RIL.1007	RIL.1008	RIL.1009	RIL.1011	RIL.1012	RIL.1013	RIL.1014	RIL.1015	RIL.1016	RIL.1017	RIL.1018	RIL.1019	RIL.1021	RIL.1022	RIL.1023	RIL.1024	RIL.1025	RIL.1026	RIL.1027	RIL.1028	RIL.1029	RIL.1031	RIL.1032	RIL.1033	RIL.1034	RIL.1035	RIL.1036	RIL.1037	RIL.1038	RIL.1039	RIL.1041	RIL.1042	RIL.1043	RIL.1044	RIL.1045	RIL.1046	RIL.1047	RIL.1048	RIL.1049	RIL.1051	RIL.1052	RIL.1053	RIL.1054
GFL001	1	1	2	1	0	1	0	0	2	0	0	1	0	1	0	0	0	3	2	0	3	1	0	0	0	2	0	0	1	0	1	3	0	0	0	1	1	0	0	0	0	0	1	1	1	2	1	0	0
GFL002	1	3.72	2	7.18	0	4.09	3.55	2.29	0	0	1.24	0	1.4	3.28	3.89	3	1.16	7.38	2.43	0	5.27	0	1	1.46	4.68	4	2	5	2	1.27	1.11	4.76	4.27	4	2	2.98	7.46	1	1.1	0	1.52	3.69	4	1.22	3.53	2	0	1.22	5.52
GFL003	1	3	0	0	3	0	0	2	0	1	2	0	0	4	1	0	2	1	1	0	0	1	0	2	2	1	0	0	2	1	0	3	1	0	3	1	0	0	0	0	0	0	2	1	0	1	0	0	1
GFL004	3	0	0	1.68	3	2	2	0	2	0	0	0	0	2	1	0	2	5	2.56	0	0	1	2	1	0	0	0	1.47	1	3	0	3.92	1	0	0	0	3	0	3	2	0	3	3.63	0	3	6	1	2.56	3.87
GFL005	0	4	2	1	3	1	1	2	2	0	0	1	1	3	0	2	2	3	2	0	1	2	1	2	4	0	0	3	1	1	1	1	5	1	1	3	0	2	3	0	1	0	4	2	0	2	2	0	1
GFL006	3	1	1	1	3	4	2	0	1	0	3	1	0	1	1	6	0	3.95	1	0	0	0	2	1	2	0	0	1	0	5	0	0	1	2	0	0	1	0	0	0	1	0	1	1	0	1	1	0	3
GFL007	0.04	0.39	21.61	0	0	0.08	38.2	5.86	26.52	9.02	30.25	38.94	6.7	24.36	1.38	22.38	31.62	83.61	42.35	36.37	16.76	27	31.56	0	50.38	35.55	11.89	0	30.9	43.32	8.67	36.96	41.24	64.96	0	3.19	66.11	0	0	28.39	0	31.02	26.44	18.82	0	0.09	27.37	36.4	40.55
GFL008	302.1	314	212.25	422.62	322.96	425.62	430.03	203.07	341.6	144	269	59.99	286	326.29	349.96	268.05	266	508.99	535	392.92	261.84	358	171.01	406.96	305	392	208.07	277	442.2	466.29	211.4	581	285	374	254	348.99	542.42	323.8	231.99	220	306	341.07	453.28	364.44	319	322.01	251.14	343	274.99
GFL009	20.22	7.95	18.96	0	39.07	44.28	17.46	0	24.05	5.93	37.51	29.41	5.45	10.24	43.24	36.75	23.07	42.49	49.04	19.63	23.95	22.33	14.41	36.79	11.89	7.22	12.15	6.62	21.58	22.28	0	12.89	22.04	6.21	24.73	43.86	23.63	10.92	4.69	11.13	6.3	14.11	39.41	5.84	48.39	16.04	6.74	14	10.39
GFL010	151.11	209.51	96.84	189.94	108.28	101.31	124.18	68.21	144.09	20.31	62.29	95.06	163.72	184.34	155.43	62.15	113.56	110.55	97.52	80.14	142.95	84.99	172.85	170.1	134.73	253.43	125.51	224.33	89.26	224.15	63.88	88.95	265.45	55.39	146.04	170.81	123.02	129.42	56.01	22.55	148.39	159.73	136.45	76.09	206.94	95.63	84.56	112.83	114.36
GFL011	7.9	25	16	12	27	24	13	14	18	2	17	10	9	13	26	19	19	66	11	9	10	16	8	18	5	15	8	16	25	24	6	16	23	37	21	30	15	8	9	10	9	4	8	20	14	12	3	20	13
GFL012	3	4	6	2	7	8	3	3	2	0	2	4	5	1	4	4	1	8	1	7	3	3	4	6	4	6	2	2	3	4	1	5	2	6	3	5	2	3	2	4	1	3	1	1	5	5	2	2	0
GFL013	4	2	5	4	10	9	4	5	8	0	5	4	7	5	5	3	2	13	8	10	6	4	8	9	6	8	3	5	4	4	1	7	2	3	6	6	3	2	4	4	3	9	9	6	11	11	2	7	7
GFL014	18.39	32.89	19.43	20.85	6.94	5.33	37.43	6.03	0	0	7.32	40.48	15.05	14.79	14.28	5.86	0	26.92	66.03	32.13	24.56	4.3	9.87	21.57	8.86	15.73	6.36	19.39	54.97	33.11	10.39	20.54	14.56	26.97	10.44	23.17	25.12	8.11	14.17	10.45	16.89	42.13	23.62	0	25.52	30.69	0	15.02	34.93
GFL015	0	1	1	0	0	0	0	0	0	0	1	1	2	0	0	0	1	3	1	1	0	1	0	2	0	1	0	4	2	2	0	0	0	0	1	2	1	0	0	2	2	0	0	2	0	0	0	0	1
GFL016	10	225.01	29	28	83	97	34	22	34	5	23	10	17	57	32	10	38	75.9	38	64	28	28	18	65	35	61	21	66	36	55	6	67	101	43	14	150	23	4	34	32	9.9	27	36.71	43	28	38	36	18	25
GFL017	0	2	4	7	8	3	1	2	5	1	1	3	4	2	2	2	4	2	4	2	5	2	5	3	3	9	1	2	1	6	5	4	4	1	3	2	7	1	3	7	6	1	5	1	8	5	8	3	2
GFL018	51.71	95.37	125.71	124.3	87.16	96.29	71.99	116.16	97.22	15.88	101.58	90.68	125.76	111.53	100.65	72.01	89.28	166.66	101.6	62.74	75.68	0	76.39	98.93	47.97	193.64	39.55	87.24	67.11	132.36	70.55	86.59	125.57	90.83	118.06	123.11	168.75	129.99	0	98.11	134.61	49.96	76.43	0	55.29	79.32	98.66	69.99	73.1
GFL019	1619	1450.32	2195.86	2472.15	1939.99	1723.78	1546.9	1386.62	2009.31	268	1989.78	2143.16	2188	2290.76	1514.02	1211.4	1423.66	1559.03	2258.92	1482.93	1582.99	1469	1469.29	2106	1469	2520	1136	1510.28	1413.15	1866	1494.32	1578	1574.91	1633.3	1754.04	1531.96	2154.79	2402.53	1383.69	1198	2122.13	1365.02	2050.51	1424.9	1975.98	1891.01	1803.21	2057.22	1926.33
GFL020	43.56	68	71	102	58	63	66	62	76	11	62	57	103	87	63	38	58	69	70	48	76	70	69	77	43	130	54	77	50	67	59	61	73	49	67	54.55	77	71	56	48	114	61.02	59	42	56.3	59.08	49	65	42.97
GFL021	3	6	10	5	10	4	2	8	8	1	4	8	4	2	5	5	2	11	7	4	6	6	2	6	2	16	5	4	5	4	3	7	7	2	5	8	8	8	1	8	2	1	5	9	7	9	2	8	4
GFL022	4.98	11.95	16	7.34	15	15.97	9.76	3.19	4.58	5	6.3	8.41	10	8.36	10.9	0	6	15.53	8.48	14.77	7.25	16.15	3	9	5.13	17.41	10	10.92	10.98	3.9	6.02	10.72	9.98	6	7	14.72	8.44	6.68	5	6.58	7.4	14.45	18	9.06	0.73	6.13	18.82	3	10.1
GFL023	7	19	12	10	16	15	10	9	6	2	5	9	16	13	7	3	8	7	14	3	6	8	9	12	7	15	4	13	7	16	11	10	10	5	12	5	13	9	8	11	7	7	8	10	9	11	6	6	19
GFL024	18.29	12.1	30.35	5.9	16.91	39.06	88.91	0	34.09	17.01	30.43	14.76	3.32	9.56	28.36	9.28	13.44	47.03	39.17	20.29	12.71	0	0	27.8	56.34	8.56	0	0	8.23	17.3	10.45	65	46.53	0	0.52	0	26.89	0	17.01	12.02	19.46	31.96	32.22	48.61	0	0	0	29.12	25.08
GFL025	18	14	37	36	27	42	37	20	23	13	28	21	32	37	28	13	26	57	42	29	28	36	19	40	25	35	17	23	21	28	37	42	36	37.99	28	28	34	25	23	21	16	27	32	25	34	18	19	25	19
GFL026	104	135	108	164	171	136	112.26	78.8	105	10	146	116.21	148	141	112	45	147	174.95	155.25	106.8	104	73	85	136	78.99	176.98	77	126	100	208	82.07	121	140	140.92	121.01	134	154	119	97	86	185	81	140	114.61	95	137.8	123.74	121	97
GFL027	12.52	42.7	46.32	50.48	68.87	44.44	11.4	95.95	58.39	23.02	9.37	0	10.65	16.42	39.31	20.21	60.02	90.21	65.34	54.14	48.07	80.48	48.89	68.46	39.36	158.34	15.66	63.12	36.78	92.4	64.8	65.6	47.8	81.52	33.04	42.59	37.9	7.11	41.11	10.75	72.33	89.09	68.27	92.61	22.89	0	0	20.42	65.95
GFL028	0	8	5	3	3	1	1	2	2	1	8	3	3	7	4	1	1	4	3	0	3	3	0	7	3	2	1	1	2	8	6	3	3	2	3	3	5	2	2	2	2	4	6	1	6	2	0	2	7
GFL029	422	875	569	813.38	566.03	1228	450	522	803	247	579	447	511	756	573	520.03	600	966	667.03	749	272	864	195	727	531	702	267	525	653	1068	472	550.99	477	577	776	619	564	515.87	478	360	443	852	744	569	825	693.66	434	600	594
GFL030	84	195.87	113	118.8	114	116.98	138	142.09	168	29.15	111	94	107	138	124.99	61	92.01	158.02	141.31	67.99	88	129	95.04	131	107	89	66.01	83	99	204.76	85.02	142.04	113.93	100.12	108	111.99	112	86	92	71	214.95	193.32	90	97	133.08	102.97	83.09	117	119.21
GFL031	2	6	4	7	10	3	3	4	2	0	8	6	4	8	5	3	11	8	6	8	5	3	7	6	5	10	3	5	4	2	7	8	13	9	5	7	4	5	3	6	10	1	7	3	2	9	6	5	8
GFL032	24.56	85.54	75.18	52.2	178.82	42.19	70.76	42.86	40.39	15.88	33.04	45.82	56.37	111.33	77.82	50.29	23.48	37.56	63.47	69.25	54.05	33.71	52.94	120.37	52.49	173.16	38.94	90.77	54.63	81.72	41.2	1.56	95.43	58.16	37.45	111.72	59.79	22.75	48.62	84.72	95.26	53.92	55.75	54.51	19.15	80.38	66.67	63.8	37.52
GFL033	2	3	4	3	8	2	3	7	4	1	2	4	4	4	6	3	7	7	0	3	4	3	5	2	0	0	4	3	1	0	5	6	3	4	5	4	2	5	1	0	0	11	2	2	3	2	3	3	7
GFL034	3	9	15	10	4	14	10	8	13	2	8	5	14	17	16.97	6	13	19	8	7	10	8	8	19	12	10	7	15	12	12	8	17	11	11.41	11	15	8	5	7	5	12	20.01	6	10	13	6	6	10	6
GFL035	0	1	2	0	6	7	3	5	0	0	1	3	1	1	5	0	5	6	6	9	2	3	4	6	6	4	2	0	2	5	1	5	5	5	4	5	4	0	1	2	1	8	5	4	5	4	0	2	2
GFL036	10	7	1	1	17	12	16	10	9	1	13	0	0	17	6	3	14	14	13	15	0	12.04	3	10	4.83	1	9	11	9	15	0	16	13	10	10	9	9	5	7	10	4	24	8	8	24	12	8.01	5	14
GFL037	25	37	23	33.8	24	72	18	23	31	9	15.98	19	22	33.12	18	18	33	60	29	41	20	23	13	31	23	29.87	21	24	18	41	17	33	29	19	40	33	20	11	20	21.99	16	68	37	20	58.98	28	40	31	49.96
GFL038	7	27	19	23	10	26	15	9	13	6	15	13	12	4	13	6	19	37	14	13	7	33	2.01	13	16	21	14	10	16	30	12	20	17	24	11	17	7	26	19	10	11	40	24	15	24	12	17	23	31
GFL039	42.43	155.53	130.73	111.97	102.58	162.33	84.91	41.78	61.15	20	126.92	76.16	65.49	130.96	72.48	63.23	21.48	120.44	99.66	114.25	67.6	74.32	71	43.36	0	112	0	70.36	58.05	104.88	60.33	62.42	52.38	55.36	86.16	95.33	99.1	89	64.9	60.33	50.67	70.84	120.03	65.62	109	18.92	112.22	38.15	96.07
GFL040	15.75	36.54	24.7	36.35	41.58	55.42	33.4	24.4	20.04	4.95	21.68	18.19	50.78	45.03	32.47	11.87	38.76	36.09	38.18	45.36	47.05	31.82	29.6	19.72	24.59	51.67	37.29	23.87	31.57	61.61	33.68	16.63	65.34	35.83	28.43	27.63	56.51	51.98	21.64	19.05	33.81	36.14	30.55	33.22	39.84	25.75	28.16	35.3	43.4
GFL041	143	315	232	237	174	321	152	156	164	55	186.81	137.8	223.04	182	202	93	179	303	262	156	155	261	126	215	168	283	102	159	168	358	165.05	191.57	204	182	207	223	218.94	199	156	127	181	262	224	157.99	276	198.01	170	237	279.01
GFL042	4	9	4	12	3	4	2	6	3	0	4	6	3	13	3.96	4	10	4	19	7	11	3	4	3	7	2	4	3	3	14	6	2	11	0	3	4	2	9	3	5	8	19	2	1	8	2	5	3	11
GFL043	24.61	29.75	39.02	38.31	36.28	45.4	37.8	18.37	32.77	11.35	63.34	26.22	12.72	42.73	23.77	6.72	27.88	59.84	14.16	25.41	27.97	32.92	17.51	44.85	3.57	25.45	18.32	20.81	29.22	24.41	18.03	38.15	34.13	25.62	11.82	32.29	50.79	8.2	46.72	19.05	34.4	20.38	22.46	37.83	18.37	40.61	0	23.36	31.82
GFL044	0	1	0	0	0	1	0	1	2	0	0	0	1	1	1	0	1	5	1	1	1	0	1	1	1	0	0	1	0	3	0	2	0	0	2	0	0	1	1	1	0	0	0	0	3	0	1	0	0
GFL045	21.86	102.28	116.85	114.55	96.72	242.67	59.34	84.99	110.53	17.04	51.22	15.7	30.99	115.07	41.89	37	23.86	112.72	0	92.45	56.08	63.45	53.26	98.48	55.65	9.08	54.03	45.12	56.85	137.22	37.33	114.53	103.91	6.75	34.61	55.8	23	37.64	47.36	38.49	17.07	137.84	80.94	55.36	120.96	38.14	66.02	41.97	85.36
GFL046	37.67	119.23	101.67	91.72	63.77	97.06	108.54	75	92.92	46.37	71.82	52.38	60.09	74.25	36.59	58.28	49.78	122.58	69.53	50.13	47.9	160.88	61.36	70.57	68.9	62.17	41.05	63.49	95.02	114.67	72.03	134.25	57.21	41.15	55.12	77.27	82.01	27.53	42.08	36.12	73.64	134.08	66.86	80.62	131.89	85.58	56.05	54.05	110.71
GFL047	498.88	1136.12	753.99	1077.66	761	805.98	793.87	1044.93	775.64	168	417.84	619.55	736.93	749.2	579	359.6	541	740	701.99	509	660	826.93	499.08	664.3	367.81	1107.38	508.07	637.04	524.32	894	410.39	623.89	757.62	533.37	464.93	656	721.9	931.48	533	556.02	1158.45	815.97	708.93	537.03	715.58	780	815.05	702	807.66
GFL048	25	106	46.01	64	34	29.97	40	42	56	8	46	34	56	39	28	20	38	18	55	27	52	110	64	51	34	95	32	29	33	75	51	44	65	39	51	46	50	52	33	38	85	52	46	22	44	43	29	32	39
GFL049	279.82	323.78	409.17	389.37	520.68	525.49	428.32	275.9	329.21	68.17	317.66	264.06	420.2	472.26	322.8	186.27	427.88	481.92	558.25	494.45	325.1	211.73	278.5	505.44	416.53	534.23	225.51	493.61	388.94	422.62	176.43	555.7	423.99	457.33	406.78	474.18	432.29	383.32	322.77	330.89	518.63	416.55	486.79	386.97	385.03	421.58	304.52	367.74	386.51
GFL050	16	34	26	32	30	37	28	25.8	23	7	25	20	33.03	33	25	16	31	47	25	20	22	37	16	24	33	29	18	32	36	54	18	34	40	36	28	46	29	20	21.05	16	27	42	26	32	26	35	22	30	31
GFL051	92	127	95	108	69.43	216.73	81.66	53.75	81	15.5	128.84	71	91	97	74	52.62	80	194	118	86.32	84	116.71	45	119	74.08	128	76	67	107.77	148.71	45.49	107	96	98	91	110	77.42	98	91	72	86	127.96	111.92	81.85	114.43	92.14	89	105	160
GFL052	20	52	48.87	17	52	50	19	33	26	6	34	27.64	30	33	28	8.97	27.59	79.23	29.49	43	42	27	29.13	34.01	37	58	20	50	20	51.3	29	34	26	30	31	36	40	22	28	21.93	29.34	30	34	30.93	23	32	23	30.97	33
GFL053	40.2	91	102	92.01	69	89.95	60	45	61	23	66	62	60.7	86	61.98	48	65	179	103.56	54	55	73	39	98.58	58	97	31	45.72	66	75	51.32	72.51	74	55.86	71.8	58.65	63.84	62.26	52	29.66	52.11	74	77	77	66	54.62	62.28	68	103
GFL054	0	10	2	0	8	10	2	3	3	4	4	1	5	6	4	2	3	14	4	4	6	4	2	4	2	5	2	9	3	8	0	5	10	7	1	21	4	0	5	3	1	6	5	1	6	0	2	1	3
GFL055	4.65	10.98	13.86	25.45	14.23	14.67	16.29	11.94	11.21	1	16.45	19.46	13.55	20.67	8.51	8.68	11.7	15.88	17.09	13.44	15.22	15	9.41	20.31	13.7	23.63	8.54	10.01	16.56	9.68	15.61	15.23	7.51	10.49	15.25	13.16	17.54	13.01	14.77	7.46	15.39	10.56	16.59	5.87	9.31	16.15	15.51	17.74	10.01
GFL056	3	7	1	5	2	10	4	2	2	0	4	1	1	0	0	2	3	10	2	6	2	8	3	2	0	3	1	1	4	11	6	4	5	4	7	3	5	2	1	1	2	7	7	1	5	5	1	4	8
GFL057	22.13	123.07	81.59	78.86	123.59	71.5	84.32	79.01	40.36	46.01	40.37	56.32	48.21	97.26	71.71	49.61	90.45	125.25	113	37.08	51.41	40.58	23.36	101.66	76.6	36.94	22.12	51.74	46.44	37.62	60.19	77.88	101.16	74.05	40.43	81.11	35.34	49.78	45.5	31.13	18.14	129.41	94.55	68.07	154.64	58.69	52.9	16.41	114.9
GFL058	7	20	2	5	5	4	2	9	8	1	2	11	14	8	7	4	3	1	12	13	9	10	8	5	3	22	9	11	11	2	4	18	13	10	8	15	10	7	3	14	12	1	9	6	4	9	7	20	5
GFL059	0	3	0	4	2	1	1	3	1	0	0	0	4	3	0	0	1	1	0	1	0	2	0	0	1	2	0	2	1	2	1	2	0	0	2	0	0	0	0	1	1	1	2	0	1	0	1	0	0
GFL060	18	26	9	19	20	48	29	21	24	11	18	11	20	28	18	25	33	53	24	29	19	38	21	18	28	16	14	11	20	29	13	29	15	18	16	32	20	10	10	12	20	53.98	30	33	1	22	12	14	35
GFL061	23	19	20	39	25	47	20	10	13	1	53	20	24	24	13	29	34	57	33	21	20	20	12	24	18	46	20	17	26	46	11	24	29	31	33	18	24	29	16	14	30	27	31	13	47	44	20	20	19
GFL062	2	3.13	3.13	5.5	7	7.24	8.45	4.19	2	2	4.78	0	0	7	4.19	3	8	14	8	7	4.43	0	2.59	3	0	2.04	1	8	5	8.74	3	9	2.03	4.02	2	11	3	3	1.5	0	0	0	7.3	4	10	7	6	5	4
GFL063	19.13	25.79	52.11	61.18	21.74	58.26	46.48	25.27	38.28	5.14	18.17	14.92	35.42	30.44	6.44	0	53.92	62.11	28.36	38.07	27.93	15.18	60.08	30.56	40.96	25.71	0	58.66	55.91	69.57	38.37	33.87	43.24	28.16	9.31	15.96	35.33	22.9	32.16	7.77	34.64	33.6	42.74	23.64	41.53	53.21	40.3	40.63	27.71
GFL064	24.09	51.15	27.69	30	29.76	50.97	26	11.31	33.47	3.3	28.37	24.21	22.12	29.81	32	14.62	30.66	51.16	28.55	13.56	28.78	15	12.87	19.49	25.88	19.16	17.79	22.78	33.44	29.09	11.62	13.03	24.01	24.06	35.8	12.69	27.08	14.62	4.29	10.11	19.06	22.48	20.17	16.32	13.09	10.63	15.39	19.94	14.65
GFL065	15	37	32	39	28	49	32	23	30	13	28	20	13	37	25	15	25	44	38	33	27	27	15	29	27	33	26	21	20	48	18	37	31	31	16	36	32	22	20	19	32	62	29	17	36	29	20	22	48
GFL066	3	0	1	7	3	4	0	2	6	1	2	4	4	6	2	6	2	7	3	2	1	0	1	2	1	1	0	0	0	0	1	5	0	0	1	3	2	2	1	0	1	3	1	2	5	3	1	1	4
GFL067	38.5	76.42	30.54	72.35	65.72	103.81	57.29	90.05	51.74	7.57	31.12	18.61	65.67	46.84	41.2	14.24	66.26	69.8	33.67	58.12	62.81	70.92	46.88	62.38	5.35	35.56	32.36	77.49	77.51	78.22	44.21	24.74	103.67	60.83	17.11	73.7	46.55	36.83	34.05	27.37	119.2	100.57	86.68	23.04	26.03	88.47	26.08	66.46	57.21
GFL068	56	73	95	92	84	95	73	57	75	17	96	74	90.12	77	72	44	64	102	81	77	76	87	47	104	67	121	43	78	61	89	69	89	70	76	68	83	114	93	68	53	97	52	90	55	57	96	82	86	70
GFL069	28	15.78	39	21	26	39.21	25.88	29	20	8	33	26.61	40	29	21	23.12	22.65	78	29	36	32	12	19	44	28	40.72	15.85	26	29	26	17	19	24	25	34	29.78	32.38	22	16	32	23	14.19	39.24	30.58	29.89	26	23.68	12.34	19.96
GFL070	4.07	10.18	0	9.2	0.62	8.02	31.89	6.58	18.2	11.68	17.74	0	0	16.09	34.52	0	0	31.27	52.78	0	9.85	11.31	0	11.85	0	37.86	13.91	25.22	34.53	0	0	7.45	0	20.08	0	10.9	3.73	0	17.06	0	0.52	31.54	2.82	11.91	6.61	0	0	20.68	0
GFL071	1	3	2	3	4.41	5	3	0	3	2	2	2	2	3	1	1	2	4	3	2	3	6	0	2	3	6	0	3	5	3	0	4	4	3	3	3	7	0	1	1	4	10	3	1	2	4	1	3	3
GFL072	0	1	0	2	0	10	2	0	1	0	0	1	0	1	2	2	0.99	0	3	3	2	1	1	0.99	0	0	0	0	4	4	0	1	1	1	3	3	3	0	0	0	0	4.92	0	0	3	4	1	0	4
GFL073	51.39	152.65	91.84	15.97	42.13	148.43	140.88	28.22	85.36	5.64	82.74	83.03	52.53	85.29	128.58	28.96	61.36	181.29	46.95	87.85	36.7	77.67	32.21	86.51	28.5	110.09	81.99	76.93	89.02	122.05	53.13	144.5	32.24	70.69	120.21	157	91.97	39.56	8.79	53.1	64.11	302.36	144.34	65.02	175.96	95.18	64.37	50.5	117.62
GFL074	3.28	0	4.63	4.67	7.93	8.36	3.42	3	0	0	10.28	0.85	4.27	0	5	2.97	0	14	10.19	3.27	0	0	2	1.27	2.81	0	2.67	4	0	4.43	0	4	0	1.98	0	0	0	0	0	0	1.88	0	2.85	0	0	0	0	0	4.37
GFL075	43.99	36	49.93	46	67	43	56	69	65	6	25	41	58	48	26	27	60	34	52	27	34	54	44	56	32	71	28	65.63	35	30	23.89	68	35.84	37.79	41	52	34	54.02	50	31	74	33.05	38	36	49	43.77	37	48.94	38
GFL076	13.18	0	32.7	4.15	5.55	15.56	16.76	6.79	13.27	0	2.97	6.65	3.94	0	0	13.91	7.22	10.63	10.57	25.03	8.29	3.59	14.55	14.85	8.15	13.95	3.59	0	22.46	4.6	8.16	20.91	25.71	0	9.16	6.17	4.13	10.81	3.97	15	0	19.81	28.66	3.08	14.74	4.45	13.22	6.85	17.97
GFL077	2.31	5	6	3.87	7	15.21	8	6	7	5	5	3.41	4	10	12	1	7	16.81	7.65	5.87	7	5	9	7	7	4	5	1	4	12.12	2.81	8.87	6.6	6	3	11.61	2	5	2.86	3	6	15.6	3	5	5	8	5.56	1	15
GFL078	27.97	76.16	60.76	73.34	60.9	98.42	61.1	47	64.33	15.69	87.59	44.78	64.62	95.8	55.29	43.78	94.69	100.64	109.2	75.03	53.96	92.86	28.63	61.9	62.31	80.69	31.39	70.2	81.24	102.83	62.34	78.94	67.68	84.68	61.99	83.68	83.3	60.52	58.33	62.61	58.93	102.22	55.7	62.45	73.98	44.03	45.84	44.08	70.35
GFL079	215	403.62	370.01	364.84	373.3	431	323.58	387.93	423	111.58	311.98	295.98	373.43	404.07	283	211.54	274.18	435.99	393.07	309.94	274.96	602.78	293	408.17	230.11	561.25	217.26	317	355.24	571.41	234	363	377.9	271.99	350.29	288.48	313	300.06	240.65	266.99	463.91	481.84	295.17	259.92	264.11	330.35	327	257	296.93
GFL080	89	162	176	155.66	178.13	205.37	126	149	249	35	157.12	133	139.66	173	136.18	101	200	190	221.07	136.05	155	99.45	96	193.86	130	250	84	171	142	160	110	212	172	154.98	146	136.32	223	144	165	78.45	185	143.01	197	139	141	154	156	142	172
GFL081	3	4.48	6.16	3	1.84	1.49	6.8	4.71	5	1	0	4.71	6.94	0	3.62	3	2.79	3.76	6.19	4.92	4	2.01	1.49	4	2.81	4	2	6.52	3.63	3.58	1	4.14	9	0	1.69	8.37	1.45	0	2	2	0	5.98	3.72	5.18	2.47	2.43	0	5	6.59
GFL082	26.33	131	108	114	88	143	34.31	65	104	0	98	102	82	90	25.03	52	85	167	131	104	82	131	61	90	75.93	135	68	92	111	94.34	65	97	52.51	93	110	107	120	124.02	71	62	90	66.47	112.69	109	142	117	92	111	109
GFL083	4	6	4	3	3	4	5	2	2	1	4	2	10	5	6	3	9	8	5	1	4	5	2	3	5	8	1	3	6	3	3	3	3	4	2	1	2	1	3	1	1	6	2	3	11	1	5	3	5
GFL084	32.87	104.83	23.19	51.18	52.53	60.29	69.76	35.02	60.76	22.56	58.03	23.16	17.56	51.98	38.18	29.02	28.76	50.85	64.41	40.71	22.93	43.25	17.68	43.28	32.07	61.46	13.99	20.44	60.41	68.36	28.04	62.62	74.25	39.68	31.2	58.01	32.14	30.73	14.41	34.16	54.98	55.59	40.67	40.45	38.81	42.45	27.75	22.69	33.87
GFL085	119.43	194.42	169.64	211.31	222.35	219.4	165.19	167.32	183.62	26.6	185.3	135.71	255.07	220.81	155.16	96.53	154.93	269.56	241.6	147.16	155.71	258.26	167.31	181.46	171.54	240.86	146.31	168.53	167.76	208.63	154.58	250.48	179.78	149.32	190.5	151.58	214.32	187.97	123.05	103	244.18	168.34	197.54	174.17	193.74	191.74	163.05	197.34	233.32
GFL086	8.39	4.93	21.73	16.65	21.84	21	0	5.24	24.6	0	7.04	4.07	11.09	17.51	4.94	7.46	15.3	13.28	8.72	15.31	2.98	4.61	0	11.43	16	17.64	6.94	0	15.78	23.74	8.95	6.55	4.21	0	8.02	8.66	16.11	0	2.95	4.29	11.12	10.79	11.58	0	0	5.1	6.25	20.22	4.59
GFL087	13.6	9	8	9	20	30	15	6	10	1	18	6	18	8	12	9	5	27	11.06	9	4	17	5	13	8	4	7	7	10	15	6	21	20	6	21	13	9	9	10	3	18	26	15	10	20.52	17.56	1.09	6	8
GFL088	21.3	23.89	11.57	39.58	10.74	25.64	21.9	0	6.44	5.21	4.83	0	0	23.32	9.79	8.55	38.93	24.74	17.67	24.32	27.08	0	19.43	13.94	10.19	18.42	13.02	1.29	11.99	13.35	0	0	40.59	2.48	13.8	6.05	16.7	17.71	0	0	6.97	27.36	21.76	18.58	17.12	15.23	0	0	0
GFL089	5	12	16	12	16	3	19	21	3	2	4	11	11	23	15	2	19	6	24	15	16	13	12	22	12	31	2	21	8	14	6	17	28	13	17	16	6	11	11	21	27	11	12	9	5	12	10	20	9
GFL090	23.29	26.37	32.62	51.49	19.37	18.71	19.03	0	38.82	5.18	2.97	24.02	21.75	41.26	20.32	8.93	35.05	12.79	34.46	18.69	23.53	32.94	24.07	19.4	18.09	28.27	18.83	32.91	27.8	38.59	21.67	33.64	33.72	13.53	33.11	37.28	38.44	27.88	18.87	23.41	27.5	25.68	29.35	27.01	32.44	24.09	27.2	27.19	24.95
GFL091	25.1	101.62	106.08	70.15	81.91	101.03	0	78.44	83.2	30.05	68.82	78.47	101.42	99.93	78.8	74.84	84.4	133.74	158.56	60.31	0	84.7	44.97	52.02	108.95	83	19.15	118.85	76.9	60.7	45.47	68.8	62.81	97.04	44.65	47.93	85.14	80.42	0	78.11	50.7	23.15	124.42	38.18	87.78	62.34	75.89	54.08	71.68
GFL092	2	6	3	8	4.99	13	6	3	8	1	9	10	9.24	11	7	3	8	7	6	6	4	4	0	6	3	11	5	3	3	8	5	13	4	5	6	3	14	4	5	4	3	7	8	1	4	3	5	4.01	9
GFL093	1	1	2	0	3	1	1	2	1	1	0	0	2	0	3	0	0	2	3	1	1	0	1	0	0	0	1	0	1	0	0	0	0	0	0	2	0	1	1	1	1	3	2	2	0	2	0	1.82	0
GFL094	59.14	45.25	72.09	51.79	55.91	48.36	40.84	55.07	88.28	7.46	41.68	60.59	49.37	75.55	47.49	35.84	49.35	47.2	57.68	34.12	61.89	69.9	37.55	76.56	46.96	84.99	27.19	24.35	56.75	44.79	84.66	65.05	41.77	33.89	40.23	29.83	35.55	46.94	57.54	48.33	71.5	74.28	75.07	44.43	60.17	64.84	59.15	64.79	81.88
GFL095	0	4	2	3	6	7	5	8	7	4	4	2	4	3	4	1	3	14	4	5	3.03	5	1	5	3	9	1	3	8	6	0	3	2.01	1	5	6	4	4	3	7	3	5	4	3	2	5	1	3	4
GFL096	15	104.04	25.99	32	26	18	37	42	36	6	18.94	26	53.45	48.83	26.14	11	37.17	12	38	20	57	51	60	32	17	56	9	36	35	63	17	30	31.99	18	37	21	29.01	32.56	30	25	79	34.44	35.98	20	35	27	39	29	23
GFL097	21.93	45	2.48	26.03	24.72	23.76	35.77	24.01	41.68	3	31.23	20.86	12.54	42.82	50.82	19.23	9.74	88.19	51.76	0	23.23	31.18	12.44	24.39	29.51	24.76	20.71	21.56	26.85	78.93	24.06	29.58	17.65	31.15	27.84	45.98	41	28.71	4.66	22.05	32.79	89.11	20.68	9.81	47.59	19.76	25.23	17.47	55.93
GFL098	32.58	31.9	115.82	65.93	30.92	78.94	57.4	0	55.63	0	20.8	0	27.54	36.22	43.6	62.65	55.61	93.11	40.31	40.73	8.09	35.14	15.86	14.18	39.36	77.32	11.8	30.08	50.27	102.39	33.79	90.98	38.67	38.11	32.75	49.12	27.49	20.63	44.72	30.47	11.7	58.1	51.33	37.49	56.48	14.15	42.78	28.65	93.95
GFL099	61	90.01	99.69	93.36	86.31	103.28	57.02	22.63	95.42	24.77	69.25	64.41	64.2	85.53	74.76	45.96	88.58	131.34	124.58	102.83	62.88	67.64	47.19	112.45	44.23	74.84	28.98	81	110.43	112.12	44.54	73.11	92.34	95.64	52.7	124	95.35	75.17	67.72	57.03	70.15	103.38	86.6	79.91	99.23	87.15	72.56	91.7	140.8
GFL100	35	33	45.89	52	47	40	39.95	37.99	57	5	39	39.95	54.15	51	40	24.71	24	44	41.98	14.03	30	45	28	48	30	105	27	37	24.99	37.89	32	50	49	34	42	32	53.11	41	32	21	43	55	43	32	53.03	36	35.99	34	27.39
GFL101	0	10.82	13.18	32.12	14.79	39.53	20.82	0	10.72	11.21	15.76	37.26	18.43	40.64	42.8	14.32	20.52	33.18	25.79	34.27	13.1	40.91	22.02	27.93	11.01	0	0	16.24	0	0	24.44	15.1	14.5	14.69	25.36	7.1	17.05	33.37	15.07	0	37.62	20.82	25.09	25.5	11.42	28.26	30.09	59.29	14.72
GFL102	215.05	201.81	440.48	217.48	530.07	188.23	271.25	325.23	0.05	72.22	632.31	12.07	519.12	606.48	528.1	241.56	376.18	458.02	797.76	393.34	460.17	204.38	0	47.45	436.79	570.08	217.66	99.2	104.76	265.53	444.19	345.35	571.52	528.73	449.82	482.46	405.03	327.06	351.57	381.06	17.68	149.74	290.68	0	382.29	234.44	367.6	429.09	244.84
GFL103	64	178.01	116.9	184.01	103	206.1	131	67	101.37	33	102	86	120	119	99	70	103	212	176.97	106	95	133	65	151	119	129	67	79	139.95	187.01	96	155	104	113	95	137	138	112	73	69	82.32	173.9	155	133	169	107.48	115	105.31	191
GFL104	3	0	1.41	0	7	1	3	2	2	1	1	0.33	0	4	0	0	0	0	3	0	3	0	2	1	2	0	0	0	1	1	0	1	2	0	0	2	1	1.43	0	1	3	0	3	0	0	2	0	3	1
GFL105	3	6	2	3	1	8	3	1	4	1	0	3	1	0	2	2	1	12.64	6	2	0	7	0	2	0	4	5	0	6	10.85	1	5	2	0	1	4	2	4	0	4	3	12	8	1	4	3	4	3	7
GFL106	94	99	256.4	190	274	67	167	178	135	12	88	212	216	215	146	53	191	103	193	57	219	98	274	173	162	209	129.98	270.83	163	114	108	207	253	143	130	79	246	125	110	59	379	74	152.01	139	79	183	109	58	75
GFL107	0	4	0	1	2	6	0	3	0	0	1	2	0	1	0	2	0	5	1	2	2	1	0	4	0	0	0	0	1	3	1	1	2	0	1	0	2	0	1	1	1	3	2	1	1	1	1	1	2
GFL108	17.65	48	40	33	27	31	33.42	58	45	4	23	18	38	35	20	15	46	36.49	44	30	66	51	28	30	15	34	12.72	28	31	66	19	32	38	19	30	32	34	24	9.89	11.95	50	52	27	17	21	27	15.15	25	10.02
GFL109	13	2	30.85	43	14	13	12	3	29.08	2	16	12	13	33	16	10	19	11	19	5	11	13	6	18	16	28	14	7	15.3	20	14	17	9	14	3	23	9	30	7	4	20	15	19	9	39	10	10	15	8
GFL110	33.27	55.65	74.57	47.51	60.94	68.35	47.24	39.78	48.43	25.23	79.03	60.32	49.56	57.97	54.68	36.29	69.98	99.19	90.48	60.04	41.19	55.13	51.51	82.82	56.77	57.55	14.83	58.62	62.59	84.73	42.58	43.64	54.96	59.36	53.39	55.63	93.78	75.04	35.44	33.09	67.47	37.49	60.21	46.06	37.58	66.94	51.1	47.39	35.47
GFL111	1	3	1	2	1	0	2	3	2	0	2	0	2	0	0	1	1	1	1	1	0	4	1	0	1	0	1	0	0	13	1	4	1	1	1	0	0	0	0	1	1	5	5	2	1	0	1.47	0	2
GFL112	3.04	0	1.97	1.12	0	1	1.99	3.17	1.36	0	0	0	0	6	0	1.17	0	2	1	2	1	0	0	2.49	0	0	2	0	4.25	0	0	4	2	0	3.07	0	3.37	1.24	2	2	0	3	1.32	2	0	1	0	0	2
GFL113	3.9	0	4.45	22.94	26.65	14.51	0	0	17.43	0	0	3.85	0	21.12	10.87	0	17.59	35.22	4.19	5.55	0.08	0	2.28	0	21.56	11.94	0	9.9	16.17	22.71	5.38	21.5	5.77	37.43	7.08	28.7	5.79	0	0	0	8	0	13.38	0	19.52	14.15	3.17	0.79	22.6
GFL114	2	6.4	10.58	14.03	9.04	22.07	4	3.76	13.68	4.68	17.27	5.62	4.54	10.16	13.52	5.14	9.81	24.25	20.27	6.88	6.79	9.38	2.68	10.22	8.53	14.27	1.34	7.78	2.59	18.53	4.57	9.74	11	10.1	11.59	9.88	14.65	9.67	8.42	6	2.25	10.67	15.38	7.64	3.85	12.57	13.75	5	8.37
GFL115	69	121.4	147.43	113.99	113.1	167.92	109.98	96.23	111.66	23	111	75	107	111	121.52	62	94	176.79	155	100.96	84	122	65	113	102	120	48	83	115	145.8	62.37	127.49	113	105.85	114	97.01	120	92	77	60.36	102.15	140	142	99	112.95	136	92.31	95.49	128
GFL116	11.56	0	5.23	1.12	0	5.81	0	0	15.47	0	0	2.04	0	6.1	0	0	0	0	7.57	0	5.53	18.97	2.07	0	3.88	0	6.49	0	6.88	0	0	8.84	0	0	0	5.7	2.27	0	6.78	4.4	0	5.23	10.07	3.79	4.97	0	0	0	7.28
GFL117	248.33	216.53	389.41	391.04	139.99	402.81	320.29	174.92	275.41	32.66	244.85	250.82	249.46	287.56	198.86	172.34	201.4	286.61	439.26	190.85	221.16	255.47	184.44	301	275.49	340.39	176.38	192.85	316.76	335.67	358.12	274.12	221.03	251.9	187.74	201.76	239.8	299.68	200.25	203.34	242.48	354.95	122.92	231.71	652.54	185.4	177.02	284.74	578.77
GFL118	11.33	11.07	0.46	0.74	19.12	6.72	7.95	0	14.27	4.56	10.26	0.01	11.42	0.67	0.01	5.79	14.59	12.79	0	20.23	28.75	6.82	0.09	10.68	6.62	32.59	0.08	3.19	8.33	20.89	0	11.46	1.18	10.52	8.42	18.71	10.24	3.77	0	17.49	29.11	19.45	0.15	0.02	5.35	13.04	0	2.23	0.74
GFL119	0	18.49	78.73	34.46	0	92.52	40.36	0.03	0.64	5.54	8.19	0	6.11	107.64	1.72	0	19.52	52.62	24.39	36.67	3.47	23.53	5.56	45.25	22.73	14.32	18.41	34.94	8.01	55.63	15.72	0.81	0	2.52	58.83	15	73.01	8.44	0.87	0	41.73	2.1	9.98	0	50.28	0.77	4.27	1.03	11.66
GFL120	379.14	702.18	546.04	648.95	691.81	574.01	634	558.93	538.02	124	616.43	662.01	614.97	736.36	494.98	276	571.51	679.15	900.01	571.95	635.85	523.39	519	798	470	929.36	309.62	521.55	650.4	719	359	613	688	551.01	559.27	510	689.06	632.99	532	440.59	806	541.17	625.15	493.05	608.69	624.36	531	762.82	504.86
GFL121	106	94	219.99	237	184	112	155	144.97	98	18	81	174	158	140.96	96	60	125	113	196	83	126	112	155	176	161	398	80	144	148	145	129	236	83	123	204	123	221	152	86	128	216	78	158	87	155	180	109	174	155
GFL122	2	2	3	3	5	0	7	4	2	0	2	2	2	4	4	3	1	4	5	3	2	6	3	2	1	2	1	2	0	3	1	7	3	5	2	3	5	3	4	1	4	6	2	3	2	3	1	1	0
GFL123	70.62	96.48	109	150.87	137	148.74	131.66	67.29	94.14	24	78.97	108	119.89	140.14	126.11	79.15	107	145.01	146.47	89	109.13	89.43	55.67	163.15	96	154	62.2	112.6	120	154.31	96.32	145.22	98.99	107	119.78	122	143.98	127.14	102	78.89	144.2	147.11	134.55	135.82	108	110	99	112.56	128
GFL124	86.12	100.15	94.59	99.46	111.31	95.29	74.06	81.2	114.34	14.42	100.13	69.83	97.86	109.15	66.61	60.13	74.89	98.99	117.4	85	71.6	58.36	43.34	122.07	78.24	149.9	33.13	68.85	80.51	91.77	83.99	88.27	71.47	102.36	79.13	65.26	99.07	79.53	58.9	49.56	77.08	133.87	117.97	89.09	71.77	88.92	69.51	68.39	77.67
GFL125	17.41	0	17.42	36.84	23.99	71.26	0	11.22	0	12.35	13.05	10.12	54.58	42.02	0	64.39	15.73	3.2	32.97	47.81	1.32	12.11	15.86	3.72	19.66	40.04	40.17	4.58	26.89	9.58	30.54	54.61	35.77	0	0	11.07	59.66	0.03	2.13	1.86	9.64	9.8	18.49	12.46	10.99	45.01	5	8.35	15.33
GFL126	76.08	85.24	139.05	91.17	59.9	133.31	64.68	46	50.01	23.15	73.38	59.13	96.64	91.43	81.67	33.47	98.67	157.75	105.39	51.48	100	60	74	85.7	98.93	121	59	47.54	115.62	74.32	92.39	152	98.36	76	77.6	94.12	88.45	87	53.05	61.28	64.59	87.63	56.81	74	87.47	100.45	64.36	117	83.26
GFL127	21.08	44.01	49.68	51.93	33.71	51.97	49	40.94	34.16	2.68	47.62	20.55	25.91	51.54	29	8.53	38.79	61.8	38.11	44.09	26.14	30.36	24	27.07	17.44	43.13	12.69	20.14	39.37	45.24	31.12	34.92	56.4	33.18	36.44	35.04	42.26	42.31	25.65	41	47.66	36.89	62	29.72	45	36.92	27	38.22	61.54
GFL128	13	2	9	9	12	31.94	9	4.02	4	4	12	9	10	12	4	12	11	13	29	7.4	12	10	6	9	9	20	9	7	9	11	4	9	13	14	8	16	7	11	5	7	16.07	8	12	13	25	11	9	17	17
GFL129	32	51	47	43	27	72	67	33	54	21	44	23	29	44	45	35	31	95	72	61	32.98	75	16	51	46	37	33	49.03	61	91	27	76.02	41.02	54.01	43	75	34	24	26	43	29.03	88.12	62	57	88.08	45.19	33	38	65
GFL130	308.71	461.59	462.24	537.44	478.84	537.02	440.84	276.02	474.13	82	547.29	294.84	383.3	507.82	287.81	239.12	422.29	566.14	585.95	369.4	342.67	203.74	252.93	449.59	287.39	549.98	222.77	348.65	369.93	428.81	386.03	441.61	352.64	327.67	270.92	433.39	431.52	440.96	353.65	310.19	479.19	455.64	406.66	339.54	452.02	410.55	210.42	468.98	454.66
GFL131	9.59	21.03	25.52	28.37	0	28.83	23.47	21.81	30.94	2.75	26.76	25.47	27.28	25.35	64.5	42.6	4.73	21.64	20.6	50.31	27.7	0	12.93	21.36	40.63	44.62	16.25	30.13	37.01	10.8	17.14	38.26	36.77	22.57	0	16.51	0	2.22	4.22	0	25.78	36.16	12.45	1.1	48.21	7.9	16.38	30.28	18.02
GFL132	0	3.69	2.22	4.82	2.56	0	1.63	0	6.25	0	3.99	0	0	9.96	3.93	2.63	5.95	11.79	5.63	0	2.8	0	2.22	3.61	6.69	4.86	0	0	11	2.62	0	7.06	9.54	3.19	4.62	7.38	3.11	2.78	1.55	0	4.84	0	1.45	7.29	2.36	8.62	2.93	4.15	0
GFL133	127	22	78.84	167.12	56	60.43	54	30	165.03	13	176	57	90	111	76	109	61.99	81	96	62	47	30	40	101	28	141	56	55	71	153	133	56.57	61	100	66	70	148	122	98.49	43	109	83	111	79	73.96	130	60	59	61
GFL134	0	1	1	0	0	5	0	0	3	0	2	0	2	1	2	0	4	6	0	1	1	1	1	2	0	2	0	0	1	2	0	5	3	1	2	1	1	1	2	2	0	5	1	0	5	1	2	3	4
GFL135	14	20	30	26	16	29	62.14	32	36.01	5	20	12	35	23	21	18	17	40	30	53	24	31	23.21	44	27	46	15	27	14	28	20	60	36.89	25	23	32	26.01	13	16	20	43	30	28	15	34	19	19	17	19
GFL136	5.68	14.17	6.57	0	0	16.96	12	2	2	0	8	0	3	4	2.23	2.07	0	10.3	2.06	3	0	5.95	0	1.87	6	7	0	6	8	6.74	6.35	2.46	1.3	0	2	4.08	7.66	5	3.58	4	0	4.53	10	3.3	6	2.9	6	0	8.24
GFL137	0	1	0	0	0	5	1	0	1	0	0	0	1	1	0	0	1	2	2	0	0	1	1	1	0	3	0	1	2	2	2	0	2	1	2	2	0	0	0	0	0	0	2	0	2	0	4	0	0
GFL138	21.76	20.37	46.41	36.9	31.93	26.68	19.52	20.73	24.55	7.44	36.62	23.04	45.36	50.33	42.28	17.78	41.74	48.01	38.17	35.79	28.3	25.88	32.96	34.85	21.48	46.43	12.28	28.24	30.09	33.03	39.64	32.19	33.46	23.08	31.52	27.21	37.04	41.95	20.99	32.37	26.12	22.71	34.81	30.87	29.95	30.02	21.33	21.55	34.63
GFL139	274	444.48	442.8	341.01	599	418.98	522.32	362.94	596.85	108.47	405.75	423.96	385.57	402.33	405.97	254	372.79	436.47	548.38	369.95	421.78	504.09	466.33	444.11	357.3	609	338.06	458.99	402.96	613.11	249.45	600.56	526.01	412.92	349	490.74	450.21	339.23	377.18	355.35	773.85	424.92	351.89	427.24	319.02	409.86	316.65	391	381.03
GFL140	1	3	3	6	3	3	6	4	6	2	2	2	6	4	4	1	3	4	10	3	2	6	9	15	4	6	5	1	5	2	6	11	6	5	2	12	3	2	6	5	2	7	4	1	9	7	2	5	2
GFL141	1	1	2	4	1	4	4	3	1	0	2	1	0	2	1	0	0	4.96	4	4	3	6	3	3	0	2	3	1	4	11	3	4	5	1	0	2	0	2	1	2	6	4	1	1	2	1	1	4	6
GFL142	5	3	4	1	4	12	5	5	3	1	3	2	2	3	1	2	3	7	6	6	1	2	2	1	5	8	1	2	6	9	2	10	5	7	2	4	3	1	4	5	1	12	2	6	6	6	3	2	2
GFL143	3.84	25.01	16.09	10.71	16.17	18.81	13.47	10.48	8.49	4	10.66	10.83	9.73	11.2	7.64	7.21	14.56	17	7.75	6.71	7	13.01	4.47	10.5	6.7	8	3.49	10.63	21	11.36	6.28	13.83	9.69	13.82	11.92	16.73	14.09	8.45	7	5.68	9	8.02	14.53	6.21	11.18	10.93	11.23	8.99	0
GFL144	0	0	26.47	47.11	0	40.24	11.86	10.71	6.75	0	16.15	15.61	7.72	17.33	31.35	26.26	26.61	65.21	36.22	19.21	16.23	0	17.46	33.41	14.03	15.33	7.23	13.07	42.28	57.28	0	33.36	22.4	25.29	28.68	23.17	0	18.02	0.93	8.45	4.66	76.18	25.85	37.4	51.38	20.45	0	12.54	24.88
GFL145	24	53.99	39	53	34	85	39	43.01	36	16	41	21	46	58	49	30	37	78	46.55	33	29	41	20	42	34	63	20	42	35	46	29	34	37	43	49	28	44	32	23	22.48	25	92	38	26	63	47	32	29	47
GFL146	0	6	2	3	4	2	5	0	4	2	3	1	1	1	2	1	5	3	4	6	1	6	6	4	4	0	0	2	3	1	2	3	1	3	7	2	3	2	4	1	5	4	2	3	6	0	3	3	7
GFL147	557	805.81	572.5	760.94	579.98	997.01	446.08	351.38	438	139	578.59	645.97	573.94	580.02	587.09	330	506	947.22	925.57	500.91	399.47	776	349	653.6	494.94	835.99	317	438	637.01	964.98	496.54	779	489.14	578.99	526.99	661.03	797.58	542	510.03	372.67	576	954.08	617	608	1081.14	532	572	629.22	1240.15
GFL148	40	33.71	48.72	64	34.98	110.31	29.18	39.64	51.69	9.43	57.76	19.64	29.07	0	55.6	12.35	37.11	146.07	55.71	66.75	31.48	57.56	0	52.22	46.1	73	7.08	32.27	61.62	77.47	17.73	65.65	0	40.26	33.37	53.94	49.05	12.36	11.82	41.75	22.33	148.93	49.76	29.46	103.03	38.62	33.14	58	83.39
GFL149	0	2.33	2.06	5	1	0	3	1	0	1	1	0	2	0	0	0	1	1	1	2	0	0	0	0	0	0	0	0	3	3	2	1	0	0	0	1	2	1	0	0	3	3	2	2	0	0	2	0	1
GFL150	92	243	165	157.01	178	143	153	157.01	142	38	155	158	172	166	150	69	132	126	197	138	139	173	150	187	139	341.03	94	142	130	166	122	163	124	149	152	160	197	144	120	124	258	136	168	129	143	163.01	136	134	151
GFL151	2	8	7	10	14.99	10	13	8	10	3	10	2	4	11	7	5	8	17	11	13	9	6	5	10	9	10	8	8	8	19	3	12.02	7	3	2	21.92	7	2	7	6	3	13	13	4	13	5	2	7	5
GFL152	19	31.64	24.71	15.26	21.54	12.42	11.07	10.67	29.5	3.57	9.47	8.62	15.09	24.79	12.66	13.91	9.81	14.99	11.08	16.14	10.93	22.97	10.68	9.96	11.16	32.77	8	19.3	6.82	19.3	17.88	16.19	20.34	14	22.93	7.92	23.41	13.35	15	8.57	18.56	24.41	17.69	12.27	14.88	10	12.42	16.01	8
GFL153	263.4	405.39	432.81	404.14	530.59	444.45	353.78	303.66	412.99	49.38	389.06	401.83	418	420.63	372.09	204.55	340.78	509.64	612.17	392.47	326.21	315.16	310.55	482.51	379.03	556.72	193.49	404.7	423.4	431.35	285.83	400.95	450.17	383.2	368.77	371.73	521.08	420.48	335.81	302.62	516.59	333.48	470.78	406.15	378.96	414.48	347.58	463.95	335.1
GFL154	4.89	0	6.07	5.09	3.58	4.67	12.04	3.95	5.89	0	0	0	1	4.82	3.95	9.08	7.24	8.97	11.55	3.55	0	8.17	0	0	0.86	2.6	2.31	5.23	0.23	5.69	0	17.75	1.39	4.23	6.84	10.26	0	1.39	0	0	4.31	0	2	7.48	7.77	5.77	3	7.39	4.86
GFL155	63.25	70.79	81.25	84.18	69.46	97.31	87.77	51.9	46.51	10.44	83.28	66.45	52.06	97.28	70.48	53.89	71.6	97.46	92.88	81.04	51.94	65.71	33.12	101.04	60.03	91	35.72	63.9	84.26	72.78	55.65	101.94	55.48	42.2	52.66	70.73	130.42	66.09	29.69	50.75	49.51	102.12	93.54	67.8	88.04	71.78	55.55	69.71	50.64
GFL156	9.38	12	26.43	11.31	25	37.58	15.29	14.08	10.79	0	12.4	4.14	22.38	9.64	12.28	7	19.21	18.77	25.99	13.22	17.53	10.17	22.03	14.57	5	19	8	21	14	15.35	7.3	21.85	24.96	10.31	10.72	14.62	12.32	5.1	9	5.13	24.6	7.18	18.2	22.08	8.28	7.3	2.03	10.44	16.42
GFL157	71	105	75	62	81	114	77	43	61	18	96	92	116	106.03	72	47	64	77	108	96	65	86	64	96	62	155	61.04	87	77	80	46	83	95	78	96	82	117	88	49	47	152	91	71	60	65	55	68	76	44
GFL158	99	91.38	144	161	85	176	102	56	112	27	169	117	132	136.8	98	86	105	211	158	95	94	80	68	146	104	151	65	98	108	117	100	95	110	126	114	124	195	150.38	95	79	114	90	161	95	100	105	124	119	92
GFL159	38	63.85	76.79	62.89	76	61.91	64.13	79.74	84.91	14	59.89	61	54.92	67	63	34.93	66.8	84.76	78.74	70.87	56.91	65.93	65.8	80.82	46	82.02	51	50.88	49	74	59.79	84.77	87.64	70.2	44.87	61	86	43.9	49	40.01	99.36	77.74	51	57.92	56.84	56	45	41.9	64.9
GFL160	4.16	4.58	2	2	8	8.41	1.12	6	8	0	3	0	1	4	4.05	4	2.68	9	5	0	6	3.52	0	1	2	2	3.64	2	5.54	8.01	2.47	4.66	5	4	2	2.33	3	0	0	1	5	9	3.58	3	10.7	3	4.4	3.1	4
GFL161	2.99	0	2.82	40.03	6.57	22.59	0	0	8.97	3.89	24.99	7.59	0	4.1	1.21	1.12	12.41	33.89	33.82	0	24.48	15.38	0	0.85	0	3.14	5.64	5.94	17.44	0.11	10.89	23.19	32.12	0	1.46	22.97	6.55	8.29	1.07	9	0	0	15	7.32	10.75	24.37	5.49	0	26.72
GFL162	14.6	21.92	12.08	17.91	0	49.56	12.81	12.98	0	2.47	3.84	2.75	3.12	0	13.43	7.44	17.86	20.64	28.14	18.22	7.4	7.44	2.73	14.62	20.38	7.65	3.14	0	20.68	54.38	4.76	6.98	11.87	0	0	2.19	23.46	5.67	0	14.89	0	19.84	29.57	19.05	39.35	3.1	11.57	9.76	57.69
GFL163	118.54	198.91	226.4	209.45	173.93	163.5	173.52	105.95	185.58	33.35	168.3	156.33	193.18	195.77	190.75	112.82	173.86	253.65	246.61	153.83	168.47	125.69	119.36	177.25	161.3	229.17	108.45	161.54	154.59	199.21	135.09	172.3	189.84	164.25	204.87	167.85	215.56	213.59	160.58	161.83	201.08	171.87	179.33	152.12	198.67	197.58	122.03	146.32	186.09
GFL164	16	11.35	16.25	8.15	18	26	8.22	13	10.9	0	21.45	13.7	13.62	27.28	10.72	8	10.76	53.97	18.85	8.07	10.96	21.8	8.11	16.27	13.51	24.52	5.41	8.21	15	24.39	18	35	13.41	19	13.68	13.6	39	13.67	5.46	16	19	10.78	34	17.1	13	19.06	8.17	24.76	8.17
GFL165	134.33	179.23	181.91	158.27	188.92	235.46	172.05	116.75	213.25	52.99	183.38	162.33	166.5	192.77	175.95	118.11	184.83	332.52	219.28	192.45	159.4	149.36	136.61	208.03	167.9	216.04	95.07	158.26	181.28	207.1	113.55	211.5	179.96	173.79	185.13	192.69	232.39	142.48	160	132.1	169.33	203.57	178.65	149.84	163.37	175.41	157.21	134.27	193.41
GFL166	41	54	66	75	66	63.29	53.99	66	57	9	57	47	66	90.69	52	25	46	89	51	49	43	52.13	54	68	48	74	45	65	59	49.02	62	63.25	71	71.03	57	58.97	64	47	41	40	53	72	52	41	74	57	39	37	68
GFL167	16.81	12.79	11.93	19.38	14.09	31.73	12.83	6.99	19.72	2.62	25.06	16	6	13.09	10.55	8.03	14.46	33.49	15.17	8.46	8.58	31.58	9.85	10.92	11.14	3.06	14.85	3.18	20.3	37.08	7.51	22.76	8.68	21.18	15.27	7.18	13.88	3.49	10.79	6.5	8.69	51.88	11.62	10.01	30.44	10.64	20.07	3.37	24.15
GFL168	20.53	20.86	56.36	34.93	40.03	81.55	47.86	36.05	45.53	12.4	41.43	12.43	39.84	32.65	55.79	30.6	34.96	64.93	42.94	49.9	43.62	35.75	22.68	42.21	38.49	43.52	29.78	30.57	36.3	71.91	18.95	62.16	40.14	33.98	30.56	38.43	51.41	32.14	14.43	24.41	41.97	67.88	31.15	28.01	69.23	36.14	27.43	34.1	53.96
GFL169	105.66	400.25	214.31	171.18	216.28	153.59	170.47	258.27	152.9	43.13	199.07	201.27	183.29	196.03	182.15	94.34	179.53	109.44	256.88	151.24	214.61	278.23	155.37	241.55	157.82	202.07	125.95	157.94	129.3	295.36	146.8	205.18	232.63	140.9	146.12	163.7	215.5	197.63	172.48	154.76	229.51	269.74	156.63	140.33	200	197.19	194.38	176.36	137.08
GFL170	96	120.3	143.04	144.5	154.92	140.12	111.24	118.84	140.37	18.61	124.62	97.51	150.88	197.09	109.2	62.81	130.29	184.27	144.98	129.87	125.13	89.66	126.32	170.38	126.75	209.1	78.75	136.92	110.98	136.81	108.45	141.43	141	101.32	132.45	132	200.33	110.83	86.02	91.91	170.45	136.14	127.57	90.57	127.75	114.15	118	119.12	109.42
GFL171	68.28	121	133	131	98	102.92	96	109.99	124.74	15	99	89.93	125	130	99.7	55	112	130	145.76	99	107	120.02	100	145	87	214	80	111	126.52	138.99	85.56	126	146.24	87.25	103	132.28	127.33	128	90	96	133.92	132	115.1	79	102.01	122	108.84	112	103
GFL172	2	2	2.97	1.71	0	0	4.02	0	0	0	1.76	0	1.57	0	4.09	2	4.66	6.07	1	0	0	0	0	3.33	0	0	1	1	4.19	2.13	0	5.16	2.8	1.99	0	1.61	1.67	0	0	0	0.94	2.56	3.66	1.24	3	0	1.98	1.55	0
GFL173	83.74	236.37	210.82	143.76	178.9	120.7	129.39	108.63	125.97	28.66	73.63	97.13	141.25	117.35	67.65	59.21	93.07	128.88	144.98	93.38	90.29	136.32	60.5	148.83	103.24	154.54	65.66	121.82	144.92	199.46	84	196.13	180.28	84.27	57.49	146.67	176.76	95.86	108.26	91.96	165.49	186.53	159.95	152.37	127.31	120.85	87.85	110.96	121.94
GFL174	20.12	6.55	22.58	18.51	19.29	20.3	17.48	26.53	19.29	4.33	16.4	15.26	12.51	16.99	13.53	14.35	20.64	14.43	19.48	9.46	16.94	16.26	14.61	23	7.03	32.69	6.79	15.35	12.24	9.72	18.53	16.25	18.27	7.65	20.27	18.55	19.3	22.68	14.24	3.04	18.47	16.49	17.67	12.46	20.58	11.22	8.33	9.93	13.65
GFL175	30.35	29.37	19.22	41.73	39.42	42.06	55.27	41.3	47.58	0	23.52	10.18	21.01	42.56	24.38	33.19	24.71	43.46	36.48	12.44	31.67	23.57	0	62.85	0	23.73	11.81	10.2	13.56	51.87	14.16	43.26	19.77	23.45	20.63	39.11	27.32	12.87	14.92	23.36	24.29	77.27	0	0	34.68	15.66	37.96	0	43.15
GFL176	10.48	35.13	2.13	2.16	4.93	45.68	42.19	7.08	18.4	15.15	12.69	1.9	14.61	7.38	19.34	1.11	0.19	50.96	30.85	19.51	7.1	24.73	0	0.06	32.26	43.54	2.1	15.35	25.3	33.25	3.07	21.21	21.55	30.7	0	39.37	35.47	0	32.17	33.59	19.15	35.24	7.79	33.46	23.5	10.25	0	0	31.92
GFL177	10.92	15	40.75	9.49	14.45	41.77	8	5.75	27.78	0	29.32	13.7	31	18.52	3.21	15.69	12.41	96.86	17.67	22.84	16.49	15.38	13.28	23	20.25	28	16	20.28	19.41	21	16	13.16	17.59	24.62	45.24	11.27	27.11	10.25	10.83	2.97	17	18	15.55	17.36	16.49	11.6	6.49	20.25	17
GFL178	46.27	16.65	53.17	52.08	66.83	52.39	34.09	12.03	28.24	6.76	25.04	16.57	35.2	43.56	24.97	3.15	21.3	53.93	51.77	18.23	41.77	20.45	27.16	11.15	13.94	40.63	0	32.7	28	50.47	23.86	37.48	28.75	45.21	33.64	0	30.16	25.02	29.54	22.52	17.67	32.41	37.8	29.94	35.84	15.63	36.26	43.18	23.93
GFL179	10	11	12	14	25	11	33	37	20	4	16	18	26	21	15	6	4	11	19	8	11	14	21	14	8	7	9	7	17	21	15	32	10.84	15	19	13	27	13	10	8	29	29	14	12	10	8	6	14	21
GFL180	37	109	88	96	83	68	72	61.06	45.76	14	66	55.34	112	97	72	25	84.14	92	63	66	55	69	48	72.16	58	79	28	90	63	128	32	74	88.26	96	65.53	99.66	85	54	53	62	103	57	71.81	61	27	53.02	45.47	56	27
GFL181	139.9	441.64	235.83	253.73	295.9	226.06	264.97	211.78	203.34	95.38	141.05	118.62	291.63	299.62	159.44	103.47	213.98	127.22	358.04	218.86	291.65	397.18	87.11	277.97	184.39	424.77	127.66	276.2	147.63	320.71	225.54	173.12	229.31	232.75	181.66	157.13	335.15	267.91	98.86	182.17	352.28	162.65	180.01	161.88	194.13	168.59	247.16	105.23	122.12
GFL182	232.02	247.61	268.94	308.33	177.15	226.97	211.29	133.28	208.78	94.49	227.03	251.86	258.05	308.45	230.9	186.85	295.96	450.21	466.46	230.83	249.81	279.56	272.46	239.77	205.78	333.7	182.73	226.49	211.97	396.6	243.59	243.28	220.79	178.96	178.89	162.5	348.23	294.14	151.62	73.76	449.97	192.99	242.25	207.08	228.41	232.61	219.07	278.22	335.24
GFL183	2.78	2.18	9.87	7.5	18.98	10.38	13.8	5.69	8.05	5.05	18.29	2.55	6	18.7	3.61	7.13	7.74	14.71	11.21	7.04	7.14	9.39	5.52	12.61	7.73	13.43	5.97	5.17	3.06	13.84	12.52	6.01	8.69	7.4	3.58	10.96	14.12	2.7	1.67	3.67	7.86	18.9	4.01	8.24	5.22	9.65	3.67	1.65	3.78
GFL184	0	0	1.34	32.73	0	0	0	0	11.36	0	3.05	14.7	0	26.8	8.57	11.56	16.75	5.48	14.44	4.91	2.08	0	0	14.79	1.34	20.95	0	14.77	0	6.11	0	23.89	1.36	0.76	0.08	0	13.19	9.33	2.78	0.05	2.27	11.14	0	0	39.12	0.35	5.98	0	0
GFL185	28.31	73.37	44.3	38.74	31.13	56.07	31.53	30.75	45.83	7.71	46.99	30.11	43.78	35.54	25.14	51.47	47.28	60.83	64.33	41.1	34.17	37.18	19.96	60.08	39.59	58.55	11.78	39.29	37.24	71.49	50.63	27.81	45.09	47.01	30.12	34.54	67.8	35.94	35.15	25.37	39.99	65.2	75.47	31.53	43.97	27.79	27.8	27.76	42.48
GFL186	6.69	0	14.17	15.55	25.29	35.02	16.45	7.61	22.94	0	7.84	2.4	0.04	27.77	21.12	4.8	8.24	34.47	13.13	12.51	9.7	11.36	0	22.28	8.31	0	5.44	0.19	15.79	6.43	3.55	11.77	0.01	0	11.87	19.07	17.16	10.62	4.35	0.01	5.83	6.41	13.7	13.93	19.23	6.17	13.82	12.09	27.3
GFL187	87.66	212.04	149.09	109.73	164.16	167.04	148.64	144.83	123.93	40.84	135.72	124.75	109.74	134.77	101.56	66.37	138.54	194.31	209.09	117.39	130.23	202.98	141.03	258.32	93.09	143.5	88.16	157.03	145.6	249.02	74.99	142.45	150.47	122.34	97.39	175.67	167.95	117.43	89.6	96.17	202.35	178	126.7	125.83	118.66	117.79	91.03	118.28	154.76
GFL188	19.37	94.56	8.92	16.38	24.87	45.01	47.45	62.83	34.89	7.25	22.33	16.91	27.35	29.87	23.95	9.25	24.35	38.2	63.37	57.71	21.49	71.9	26.25	44.08	38.72	29.89	14.31	42.66	31.08	145.65	26.7	86.89	27.97	22.58	8.96	31.15	65.84	8.81	15.78	30.01	101.39	56.07	29.67	21.34	59.11	18.4	39.36	40.62	33.57
GFL189	51.97	36.6	51.72	70.57	40.66	171.69	82.22	29.57	42.68	21.43	62.93	44.36	28.75	73.9	15.91	66.86	7.08	101.72	22.45	37.32	34.1	132.38	23.45	96.48	24	70.47	30.07	56.32	34.48	30.82	62.08	121.77	33.12	25.96	66.16	55.82	57.71	45.4	40.03	29.94	12.87	65.35	51.2	22.21	86.72	0	27.96	35.67	123.06
GFL190	4	10	20	7	8	7	7	7	9	2	11	2	4	5	8	4	8	13	10	7	5	4	4	9	14	7	4	4	9	9	9	13	15	6	6	7	14	4	6	7	8	12	5	9	7	7	5	5	4
GFL191	1	0	0	0	0	0	1	1	0	0	0	0	0	2	0	5	1	0	0	1	0	1	0	1	0	0	1	0	2	1	17	0	0	2	0	0	0	3	0	0	0	2	0	2	3	0	1	1.14	0
GFL192	15	21	33	44	24	22	24	23	28	3	24	16	24	35	22	7	19	25	20	15	26	26	21	21	20	41	18	19	12	32	16	24	28	26	11	17	29	19	21	15	27	18	17	26	26	18	17	23	25
GFL193	42	40	59	69	86.5	82	74	66	42	7	52	55	116	62	50	28	69	48.67	78	64	78.03	30	67	67	68	103	49	90	66	44	51	88	40	57	96	91	86	73	40	63	89	88	76	45	110	59	36	75.38	72
GFL194	52.77	193.62	83.23	240.57	78.25	280.66	131.95	115.43	123.77	51.77	22.62	108.87	90.63	87.89	127.27	49.28	189.52	111.7	219.28	177.33	79.72	175.76	76.38	63.52	133.66	203.76	93.41	78.53	175.42	229.4	17.92	87.28	112.07	95.28	160.73	96.16	144.75	54.08	76.13	107.95	204	202.52	171.51	96.24	189.26	158.72	111.7	81.99	246.14
GFL195	7	15	6.2	8	16	7.02	15.29	18	25.69	1	14.59	3	10	24	6.13	7	22	35	17	3.44	10	9	8	23	9.88	16	3.74	6	19.36	2	6.94	23	11	14	20.44	17.43	11	6	11	13.17	11	31	12	11.66	14	10.89	10	0	11.41
GFL196	88.37	215.72	225.31	117.05	196.01	133.16	103.69	121.85	118.49	1.89	172.92	168.91	154.38	122.57	152.57	97.65	182.16	240.2	176.39	8.41	165.69	66.08	118.87	192.9	148.91	139.33	86.77	136.3	113.74	154.09	90.58	177.54	206.22	155.85	127.9	18.32	235.67	87.06	143.81	7.19	172.09	107.3	183.69	149.66	152.91	163.65	164.48	11.96	110.2
GFL197	3	1	6	7	3	7	7	1	2	1	2	3	2	2	4	1	2	4	4	1	3	3	3	4	0	7	3	1	1	4	1	7	1	3	4	5	5	7	2	2	3	6	5	2	3	5	1	2	8
GFL198	20	6	24	13	16	19	21	12	24	4	19	13	13	26	9	8	16	35	20	16	14	9	10	9	9	17	6	14	8	16	10	16	18	10	7	14	15	7	9	9	11	11	10	18	8	19	12	11	12
GFL199	37.39	53.05	48.27	82.79	41.12	62.92	54.11	25.44	41.57	12.55	40.15	25.37	47.72	48.59	40.49	27.19	29.98	45.82	51.38	36.54	34.5	48.45	38.1	68.99	26.2	84.94	39.9	53.14	43.38	63.77	36.26	68.29	44.25	45.49	48.78	40.65	52.77	40.09	36.76	32.7	51.97	88.46	49.01	30.72	68.29	47.27	44.66	31.03	78.43
GFL200	42.02	2.88	0	53.2	52.7	31.29	33.88	39.89	56.68	0	44.31	29.16	39.73	52.54	20.75	12.34	6.92	17.74	53.66	38.3	19.41	27.29	18.02	24.78	11.69	68.54	20.15	19.83	51.85	16.26	39.23	37.44	18.88	31.99	14.95	41.87	55.84	88.28	31.02	28.32	34.5	121.42	46.01	8.98	17.65	2.4	52.42	60.95	41.16
GFL201	175.63	297.59	305.16	193.46	372.75	226.37	229.86	229.84	229.56	65.07	151.99	251.93	338.85	233.88	153.48	77.57	201.63	227.72	270.85	196.76	264.97	69.19	203.67	372.78	192.92	450.82	141.1	104.69	254.85	315.59	151.97	294.71	224.57	220.48	181.15	268.03	354.59	180.75	257.03	143.41	427.89	252.35	253.61	232.2	269.81	168.07	193.87	255.66	226.5
GFL202	12.26	19.11	6.56	12.51	9.97	15.82	9.97	13.06	10.66	4.8	7.54	4.52	5.84	12.73	2.57	5.76	6.87	7.9	11.7	10.49	15.52	13.2	5.64	7.74	10.04	8.04	6.62	10.32	8.27	10.88	8.94	22.6	1.68	7.15	5.22	14.08	8.04	7.87	6.43	5.07	10.41	25.08	10.43	2.11	13.02	6.72	7.26	1.56	4.86
GFL203	7	20	20	23	10	31	8	17	11	3	13	6	17	12	16	12	15	20	23	14	17	16	14	16	13	17	8	11	21	12.02	16	17	18	18	22.01	14	16	7	9	11	8	27	21	13	19	12	23	14	16
GFL204	14.07	23.75	8.59	6.79	17.06	9.72	5.14	12.73	5.75	5.83	3.46	14.89	14.31	13.88	9	3.99	7.56	38.49	12.67	7.05	9.93	7.5	13.29	8.71	11.11	14.4	9.42	10.48	8.33	16.97	10.71	5.69	12.48	18.76	16.05	8.02	12.38	7.19	11.49	13.61	14.07	25.26	20.5	13.5	15.42	17.95	5.88	10.02	20.26
GFL205	36.95	95.53	68.85	100.81	93.74	84.14	114.2	104.78	71.97	38.57	71.41	38.41	84.86	116.38	60.1	72.07	76.46	118.69	97.95	59.67	57.47	136.01	66.88	82.03	53.42	148.54	50.61	62.21	83.81	103.29	54.22	83.35	63.13	98.43	36.22	76.94	80.47	57.64	67.47	93	92.25	147.68	79.13	68.33	137.26	62.04	72.26	79.3	102.93
GFL206	126.35	124.7	114.2	104.36	95.42	223.2	122.29	104.7	123.03	10.89	91.01	112.68	126.95	142.32	114.65	112.14	80.77	203.77	113.95	86.76	108.94	116.94	70.44	163.47	79.03	155.7	125.04	143.73	93.29	136.02	56	106.47	93.48	113.34	123.05	129.52	134.92	96.04	84.71	82.55	82.01	237.88	97	70.14	148.07	97.9	83.89	136.99	241.31
GFL207	34	45.13	23	14.3	96.98	39.53	66.08	30.75	7	9	21	24	51	21	24.14	7	40	13.02	120.45	49	62	95	59	59	18	74.53	110.81	72.91	27.53	117	16.9	101	66.1	23.86	14.34	51.89	30.91	9	17.84	33	45.45	79.74	35.46	24.79	31.3	17.72	9.51	36.98	42.01
GFL208	0	0	5	4	5	1	0	3	2	3	2	1	0	3	2	1	1	8	4	3	2	3	2	3.43	3	0	0	6	1	5	3	0	2	4	0	2	2.15	2	1	1	1	5	2.71	3	3	4	5	3.43	4
GFL209	9	74	18	15	18	9	11	9	8	4	9	9	13	7	6	3	13	9	15	10	13	27	10	9	8	16	5	16	12	26	10	20	14	10	11	12	26	8	6	8	18	11	16	6	8	14	10	18	11
GFL210	125.7	201.02	117.87	188.79	150.58	252.57	152.9	86.43	122.33	36.16	154.34	108.08	158.42	229.96	161.67	99.24	130.75	292.59	226.59	134.42	145.08	152.58	143.23	121.9	135.26	107.38	54.73	145.46	161.98	238.17	130.02	167.77	137.19	142.85	154.06	185.93	191.58	129.95	101.22	117.73	124.2	160.7	183.46	150.36	102.46	160.06	162.22	157.3	197.42
GFL211	83.02	435.54	183.17	56.18	301.88	146.65	83.08	279.71	111.32	30.65	156.9	190.92	141.83	265.95	162.45	94.77	73.93	188.78	73.05	195.15	176.57	234.16	202.23	146.66	83.67	219.61	67.16	307.41	198.61	461.53	63.95	236.01	214.4	173.08	26.02	319.19	359.35	158.24	174.22	87.55	356.33	217.69	123.18	148.28	105.89	158.54	134.77	160.55	173.93
GFL212	4	1	2	3	8	3.53	10	1.39	3	0	3	2	1	12	7	0	4	6	4	9	5	4	1	7	10	6.34	3	3	7.74	5	1	10	0	3	3	7	4	1	1	6	2.21	3	2	0	9	6	4	4	7.59
GFL213	2	0	1	5	0	7	4	1	7	1	6	1	3	3	0	3	1	3	2	3	1	1	0	2	2	3	0	1	4	1	1	3	1	1	2	3	0	0	1	0	1	3	1	1	4	1	5	1	5
GFL214	5	9	5.09	8	12	4.48	5	4	9.37	3	3	2.92	9	8	7.75	5	3	15	8.52	4	6	9	5	1.36	1.59	4	0	7	14	13	5.46	4	15	5	10	11	2.93	6	5	8	4	7	6	8	9.44	8	1.62	2	5.1
GFL215	17.87	52.81	23.21	54.28	23.32	48.03	13.75	53.29	57.89	5.82	42.89	33.33	32.21	55.36	29.34	41.24	24.36	43.56	27.61	41.56	20.89	46.52	20.7	37.79	29.14	76.07	13.2	22.58	55.64	11.18	46.95	24.44	24.36	31.13	31.16	25.99	38.65	38.71	30.29	18.58	34.65	66.89	30.97	26.98	55.48	17.68	33.25	19.52	37.86
GFL216	0	16.25	4.48	20	4	48.5	10.87	8.54	8.51	7.19	10.3	4	7	9	11.5	5.26	9	23.2	12.72	13.84	2.69	8.68	3.43	12.34	9.52	12.13	3	7.52	9.33	21.65	4	28.01	10	4.97	6.12	24.38	6	2.08	5.31	7	4.1	40.56	21.72	16.79	20.57	4.48	6	13.37	6.04
GFL217	165.5	376.13	312.19	301.23	238.79	312.29	305.96	216.12	280.84	89.56	259.89	246.93	197.25	268.99	280.28	141.32	164.1	234.17	323.51	177.01	161.14	437.43	192.7	298.94	245.74	354.29	181.21	185.59	232.68	333.14	208.61	365.57	216.87	216.05	192.6	242.49	297.45	270.94	199.56	172.82	324.58	528.06	317.48	259.53	406.54	211.12	224.28	224.91	377.74
GFL218	3	11	11	4	7	9	3	4	2	0	4	1	5	8	3	3	12	17	8	6	0	3	5	2	9	3	2	6	13	24	2	9	4	5	3	14	7	4	0	1	11	18	2	2	8	7	7	3	9
GFL219	6.47	20.06	19.48	17.3	25.06	19.93	21.91	17.8	43.42	0.24	0.73	0.38	6.31	12.18	7.61	17.81	0.47	28.6	0	4.15	6.54	18.39	5.89	36.02	14.39	14.91	34.55	35.32	28.37	19.72	9.86	11.67	25.23	0.09	14.07	40.72	3.13	1.08	0.63	11.86	18.24	33.02	12.29	1.93	22.78	20.1	9.38	6.03	34.9
GFL220	62.48	69.97	90.97	78.68	76.35	143.74	71.91	45.16	93.91	18.82	72.08	47.01	54.91	104.69	72.1	49.68	56.55	168.05	86.57	98.47	55.26	66.06	37.01	77.09	63.19	52.03	50.51	43.87	123.25	118.13	91.08	88.59	65.99	51.97	72.21	63.3	71.65	39.52	45.45	38.98	41.82	166.66	68.31	91.01	78.07	59.95	53.7	75.51	116.03
GFL221	21	13	44.44	40.61	44.32	11.13	33.81	15.33	25.74	4	27	24.75	23.68	42.04	22.28	10	25	19.9	24.18	9.59	18.76	5.53	12.59	23.36	21	28.19	15	12.11	21.8	16	18.63	26	20	16.67	16.12	24.93	45	26	30.89	18.97	27	10.46	24.93	20.09	26.87	18.33	23.7	22.85	5
GFL222	449.06	698.77	483.64	597.7	403.28	894.82	520.61	356.17	557.41	188.86	442.64	393.77	249.73	511.42	424.55	332.97	406.14	750.69	661.96	586.61	340.94	837.65	205.6	479.99	472.23	486.59	261.05	310.88	604.43	821.57	221.94	559.25	219.09	240.04	444.64	596.57	527.58	276.6	344.49	309.11	434.46	1199.64	532.3	214.08	786.33	130.14	174.86	556.33	881.85
GFL223	6	49	20	14	17	16	16	17	9	5	15	12	28	25	13	4	27	24	32	15	14	22	11	22	18	36	10	28	15	36	8	40	28	12	20	26	15	14	10	14	26	49	18	17	28	16	19	29	21
GFL224	11	14	20	24	11	14	17	15	13	1	6	8	9	16	11	6	8	13	16	21	14	8	7	14	14	6	11	8	10	21	8	24	13	6	6	12	10	8	10	6	12	36	11	7	18	19	16	13	16
GFL225	269.26	406.92	291.98	274.24	409.32	339.89	453	427.66	213.52	109	379.52	288.48	308.33	373.53	316.55	195	347.93	263.2	387.06	297.47	304.92	311.21	303.1	326.57	219.01	316	199	403.75	314.18	561.98	265.73	422	286.05	301.5	345.78	375.76	505.76	366.3	213.99	194.88	625.1	403.28	303.1	204.4	180	265.95	217.61	320.92	201.85
GFL226	9.12	24.99	32.13	12.44	31.24	32.39	5.84	18	18.5	11.85	17.79	9.95	20.05	23.65	17.62	14.2	41.26	9.97	32.38	15.23	9.97	26.87	14.75	28.34	25.96	19.38	7.24	20.13	23.85	32.01	11.35	26.39	39.7	21.71	26.79	24.18	19.89	28.22	7.86	7.8	15.66	23.85	11.85	27.26	11.96	14.5	9.81	6.57	22.68
GFL227	0.9	6.69	61.99	4.81	44.58	60.35	41.72	40.09	18.19	15.41	8.15	37.14	16.67	33.3	60.14	14.31	8.87	49.05	0	0	44.28	23.66	19.92	35.73	22.41	52.34	0	41.64	37.14	25.84	16.82	14.63	53.94	40.88	0	44.32	18.14	23.82	0.37	19	43.86	27.47	9.07	25.38	0	49.09	44.67	29.19	29.39
GFL228	12.92	10.78	15.14	20.62	16.71	6.87	21	17.64	29.43	3.33	22.36	0	25.4	19.49	17.61	18.7	9.9	27.83	22.15	20.56	24.45	27.98	11.99	18.3	12.24	31.52	8.92	11.75	14.84	35.14	19.21	23.65	13.71	23.98	12.91	14.2	11.37	10.78	9.72	8.8	15.16	21.87	6.7	6.28	12.71	13.62	15.86	12.23	19
GFL229	22.94	52.16	34.7	62.43	38.73	68.46	61.75	9.69	57.51	5.17	42.48	24.49	20.61	45.1	24.06	31.71	33.38	72.98	81.53	49.94	37.12	43.9	14.6	33.49	41.13	36.11	31.62	50.8	53.7	79.76	25.74	47.18	20.93	30.73	45.54	57.92	44.11	30.18	25.61	30.8	32.23	43.81	64.44	71.95	44.8	40.84	55.28	42.84	52.76
GFL230	19.19	36.89	47.31	26.93	34.24	96.23	35.79	35.48	22.96	0	27.25	0.94	24.37	57.8	43.89	20.89	19.21	103.17	33.03	51.8	42.82	48.68	18.77	36.84	46.54	85.34	10.86	49.71	49.19	78.29	19.64	37.14	66.02	65.2	59.31	27.24	41.82	17.83	39.97	29.68	23.79	88.42	41.69	31.45	45.58	74.8	68.64	33.66	68.67
GFL231	17.1	0	7.22	42.47	21.37	51.61	36.35	28.41	68.84	0	25.6	22.98	31.39	15	36.73	37.36	39.51	77.8	38.83	32.29	16.63	0	0	23.72	32.11	55.33	5.6	8.64	18.25	9.37	15.47	52.23	20.43	35.64	35.21	24.32	33.38	50.35	15.26	18.14	27.41	0	47.48	12.27	54.66	44.08	28.49	26.42	24.94
GFL232	8.24	22.3	42	32.61	28	46.48	16.73	14	16.87	16	9.46	14.32	15	8.99	20.51	17	29	44.84	37.23	40.37	34	22.5	12.4	21.08	30.03	28	4.68	29.38	19	17.13	20.41	27	18.38	26	27	9.54	21.75	29.48	9	15.49	16.08	44.67	22.99	2.42	11	12.79	18.84	16.39	38.59
GFL233	196.34	510.76	362	357.04	481.86	383.71	378.8	349.97	302	82.85	275.48	313	413.11	368	316.1	136.85	355.76	365.93	556.01	284.36	353.05	374.01	388	357	283.95	476	250.98	371.02	329.01	361.48	199	473.65	514.08	310.4	292.07	445	396.21	412.89	250.8	287.24	651	360.46	400.97	267.45	460.93	332	255	368	388.22
GFL234	3	2	2	2	0	4	1	2	0	0	4	1	3	1	4	0	4	7	3	0	7	2	2	2	2	1	0	2	2	2	5	3	4	2	3	0	1	2	2	1	2	0	2	1	5	4	0	3	5
GFL235	0	3.47	8.67	1.66	0	1.69	9.38	4.54	8.66	0	5.58	2.19	4.2	8.88	0	0	10.67	12	4.59	2.6	5.52	0	2.72	4.37	5.9	8.1	2.33	0	0	9.25	5.61	13.54	7.26	5.21	0	2.34	7.23	7.75	4.92	0	8.17	8.72	0	4.04	8.72	2.34	0.44	4.47	6.35
GFL236	140.35	127.64	237.87	193.52	214.44	211	189.78	128.96	247	39.97	238.52	131	176.61	250	192	128	195.07	311.24	299.87	211	193.78	82	138	239.93	180.65	302.95	99.28	203.21	215.24	190	156.02	219.04	196.8	205.61	187.9	180.12	253.73	213	151.44	168.12	214.4	158.32	180.01	166	202.95	222.91	161.3	186.8	129.18
GFL237	115	148	170	218	186	181	186	132	206	26.06	178	149	185.04	241	186	119	209	245	260	151	197	146	187	241	155	249	121	152	161.05	192	178	205	181	166	209	182	197	141	134	123	149	169	173	156	184	160	158.01	146	173
GFL238	99	186.48	116	126.47	102	191.94	71.32	52.74	89.72	24	112	59.6	121.4	3.17	63.94	66	88.68	195.6	59.47	142	101.25	98.47	66	0	80.75	97.06	58.68	89	78.45	145	20.48	94.77	31.6	90.51	113.48	78.82	97.23	122	92.36	31.57	95.62	244	79.46	73.2	167.59	57.82	111.98	83.42	108.78
GFL239	581.11	609.48	988.95	1184.71	638.94	813.03	891.32	739.47	893.94	92.1	940.15	1042.19	1064	1081.12	610.15	547.47	1119.49	1019.6	1333.5	697.8	790.15	483.7	857.08	858.22	1330.75	1114.42	704.93	839.22	758.92	568.68	747.73	1214.89	1045.82	908.35	1147.67	841.43	1375.03	1110.18	616.23	663.68	1368.38	702.34	1015.91	717.88	1011.75	1179.29	987.76	973.32	808.43
GFL240	349.65	215.46	606.3	361.9	469	391.38	354.74	284.45	412.91	56.52	449.83	464.85	351.3	420.93	347.78	202.97	319.36	413.04	534.16	312.76	352.48	185.76	283.96	371.72	398.85	391.5	197.34	331.9	346.99	350.81	305.08	444.04	353.1	399.71	309.26	332.65	532.89	500.94	366.21	254.71	411.51	286.07	387.73	357.94	447.67	427.83	341.29	434.19	370.84
GFL241	0	39.8	4.39	61.02	115.34	116.91	117.27	144.58	86.48	48.44	72.87	37.93	49.15	0	27.37	0	14.41	111.88	113.45	0	106.71	60.64	26.81	42.87	8.52	154.61	0.07	46.21	109.12	108.19	5.64	0	90.22	88.75	0	133.38	134.38	82.48	81.35	0	78.33	27.16	27.45	27.82	61.44	102.1	61.98	156.9	114.89
GFL242	80.45	203.55	238.76	246.04	155.13	207.35	149.34	164.96	168.38	50.74	203.58	196.5	255.3	260.94	181.58	116.99	117.18	293.72	208.31	192.49	127.06	213.01	49.22	202.94	109.97	130.57	116.86	213.71	142.51	301.68	192.87	242.03	174.79	240.48	199.7	196.32	201.45	191.26	162.56	166.1	206.42	104.56	155.28	157.35	108.46	235.1	176.04	157.94	187.65
GFL243	0	8.2	0	12.56	21.3	14.84	24.7	0	0	1.84	34.21	0	0	30.81	13.03	0.67	16.72	0	11.63	19.73	0	0	0	0	0	19.73	0	34.36	25.08	8.51	14.7	31.2	4.81	0	10.61	0	2.86	16.52	9.14	25.29	12.97	57.71	0.83	12.23	6	30.14	7.8	29.67	0
GFL244	0	3	0	1	2	2	0	1	3	0	0	1	3	1	0	2	4	0	1	0	1	0	0	1	0	2	0	2	0	0	2	2	1	2	0	1	1	0	1	0	1	1	0	0	0	1	0	0	3
GFL245	0	5.04	18	41.09	31.2	60	12.01	16.29	9.13	11.09	9.18	5.41	10	16.26	17	8.04	20	15.13	18.27	20	16	8.21	17.15	27	7.48	56.35	3	4.95	5.07	32.28	8.07	13.15	7.15	6.99	14.09	61.6	11.87	11	4.11	13	4	25.57	50.05	18	64.32	46.09	6.65	49	0
GFL246	8	8	14	32	8	17	9	9	23	3	21	11.57	20.99	34	9	13	15	100	24	7	11	9	10	32	8	33	11	16	15	15	19	11	8	8	21	13	27	21	21	7	17	12	14	11	22	11	24	10.92	8
GFL247	22.11	97.72	63.71	73.14	55.42	220.48	44.52	48.06	60.69	12.1	71.9	40.48	34.9	103.76	55.9	64.58	27.36	152.11	97.42	79.58	35.81	98.65	0	80.05	68.47	85.59	36.47	80.68	56.23	100.24	40.87	64.73	69.43	68.16	81.5	69.57	92.14	58.58	50.52	18.07	45.75	215.62	63.98	54.36	100.89	56.94	76.77	56.88	103.1
GFL248	3	19.12	7	8	6	10.67	9	6	5	3	5	3	8	8.9	3	6	6	19	5	13.93	5	6	1	11	7.09	12	3	13	14	7	7	13	7	8.88	5	12	5	4	6	6	9	25	17	7	17	3	6	5	8
GFL249	33.68	91.27	49.47	70.95	24.01	57.15	47.78	33.11	44.91	0	67.79	47.36	52.3	47.3	30.32	53.2	28.38	27.17	103.07	56.21	30.51	64.89	24.9	59.88	35.32	95.37	10.52	62.8	91.63	43.15	17.35	59.4	80.16	29.52	34.34	56.11	35.91	64.71	35.44	45.66	37.2	55.27	25.85	49.27	65.34	53.61	40.85	22.34	87.21
GFL250	36	43.1	49.89	62.82	59.58	33.28	45.29	14.62	56.85	0	56.07	54.15	51.59	69.44	42.81	32.73	51.95	67.9	61.58	50.03	52.96	18	43.32	92.58	43.64	71.45	27	28.92	35.34	58.32	27.31	40.16	42.08	32.62	41.05	42.38	70.43	62.86	38.76	51.65	59.31	22.14	43.43	49.57	45.44	29.9	57.19	48.38	41.58
GFL251	71.01	103	96.49	162.79	73.64	74.89	117.48	84.26	159.66	25.15	82.62	64.41	103.93	118.96	82.41	81.69	70.67	91.72	145.25	40.18	93.47	110.04	101.83	91.64	79.75	183.71	82.02	92.94	61.78	122.37	74.67	101.98	135.9	67.31	70.91	96.31	121.32	90.05	63.73	74.34	152.59	140.79	87.78	76.07	80.16	124	79.25	81.98	97.19
GFL252	41.08	80.14	63.71	144.71	46.44	88.72	75.17	59.95	82.04	0.36	68.98	31.36	119.67	134.19	0.1	48.8	63.83	112.86	61.72	45.55	42.77	88.52	44.95	97.05	42.9	133.01	80.21	85.89	74.88	121.93	138.78	100.51	100.83	82.72	103.38	59.67	92.39	102.8	14.48	38.24	130.71	71.6	98.83	47.32	75.46	57.66	33.47	31.04	97.07
GFL253	383.55	323	575.38	703.62	480.05	419	363	259	212	63	464.02	524	601	676.07	433.64	107	425.91	387	592.83	313	557.08	333	333	498.11	403.96	603.06	319.14	317.2	512.01	424.02	537	372.92	408.13	419.29	469.93	364	577	589	413.13	108.2	547	593.5	491.89	478.15	923.09	500.43	509.02	489.65	637.99
GFL254	12	13.11	15.42	11.67	28.3	11.79	16.78	10.71	10.58	0	5.66	14.81	5.53	15.91	28.06	6.11	15.65	6.51	0	0	7.91	0	3.67	22.73	12.01	3.74	0	24.99	20.55	11.6	7.58	2.24	12.68	6.38	0	15.78	14.49	10.84	7.77	14	5.5	0	10.85	5.71	2.38	4.39	0	1.93	3.44
GFL255	0	1	1.49	1	3	0	1	0	0	0	3	0	1	2	1	2	1	3	3	1.99	0	2	1	0	0	2	0	1	2	5	0	4	1	1	5	3	0	3	1	0	2	0	6	3	0	1	1	0	1
GFL256	3	7	7	3	4	6	1	1	4	1	2	3	0	1	2	5	1	4	3	1	3	1	1	6	3	8	3	1	3	5	1	4	5	3	4	1	3	3	1	2	1	6	6	2	2	1	1	3	5
GFL257	4	4	2	7	3	6	4	1	2	0	5	5	6	1	2	3	3	8	9	3	0	7	5	6	1	8	1	5	3	4	0	2	6	5	6	3	5	5	1	3	5	5	5	2	4	11	4	6	11
GFL258	54.74	129.13	59.41	115.51	39.45	123.62	52.87	43.76	70.08	0	50.32	13.9	0	0	74.71	58.25	86.85	136.54	126.07	109.26	40.59	112.66	0	100.6	74.49	52.38	38.52	31.25	113.78	182.39	11.53	79.99	59.23	17.86	68.3	72.84	96.76	44.85	25.15	62.77	3.24	147.89	74.24	44.78	65.64	42.35	0	31.95	67.68
GFL259	75.86	87.89	131.38	87.88	53.34	141.96	0	88.53	60.97	4.17	54.92	104.32	181.29	135.76	83.28	47.58	68.01	151.88	130.6	77.8	73.93	97.64	0	138.07	112.57	169.81	77.78	43.87	67.45	92.74	0	103.33	37.66	117.61	124.42	82.5	43.69	141	75.82	58.88	83.16	91.79	71.36	81.62	15.13	104.78	58.45	76.18	54.75
GFL260	27.45	37.12	8.77	62.51	68.6	17.17	54.23	21.21	80.15	10	70.14	54.8	43.28	46.57	23.33	60.88	16.49	79.75	28.55	11.48	42.63	55.69	87.95	25.44	22.81	57.29	40.28	61.35	101.92	35.79	27.9	45.89	131.57	42.9	69.26	78	57.84	25.3	26.78	20.05	106.9	89.2	83.89	24.03	55.57	18.73	16.83	19.45	126.67
GFL261	3	5.41	15.87	8.7	34.95	12.45	18.19	7.12	21.7	4	19.14	21.85	11.18	16.91	32.54	9.8	16.14	32	33.81	32.24	14.59	12.32	5.35	16.55	9.97	22.57	14.88	24.45	29.75	27.48	17.51	40.34	26.66	27.3	9.94	30.41	26.19	15.05	14.18	14.46	8.35	24.69	13.41	21.67	25.73	15.38	16.53	16.66	17.41
GFL262	0	16.04	14.35	34.66	0	47.21	0	14.68	10.23	19.6	6.6	0	0	6.38	54.46	0	0	56.98	0	23.27	29.48	0	0	38.48	7.2	5.47	0.02	27.24	36.97	0	0	0.97	36.55	0	0	42.06	16.2	23.93	0	0	0	44.3	14.47	11.39	17.76	19.52	0	0	12.44
GFL263	25.03	20.7	35.84	48.65	17.8	19.47	26.6	28.3	48.31	2.05	9.23	19.56	18.95	44.2	30.95	11.17	41.28	27.37	21.36	43.98	36.26	25.48	22.48	21.8	9.45	27.91	17.68	26.34	33.77	30.52	36.45	25.33	18.23	17.77	29.6	30.91	25.44	21.04	10.1	24.8	51.92	12.64	12.62	23.63	12.43	31.83	4.09	40.29	19.83
GFL264	0	2	0	0	0	7.01	0	4	9.69	1	0.11	3	0	0	0	3.02	0	18.05	5.51	0	0	1	1.89	11.78	2.27	0	0	0	4	6.22	2.37	0	2.21	0.77	0	1.8	10.32	3	0	1	2	0	2.06	2.39	3.75	0	0	0	3.24
GFL265	23.84	26.99	35.6	27.61	27.99	50.94	39.66	19.57	25.13	0	9.74	4.8	36.09	37.87	36.98	8.69	7.36	39.97	32.85	11.88	44.37	45.67	19.48	36.23	23	6.71	22.17	20.49	13.24	46.76	2.2	53.93	25.53	30.26	40.13	44.62	45.64	7.84	20.09	10	45.62	61.67	34.36	18.86	38.35	35.1	39.71	19.12	28.52
GFL266	7	15	6	9	7	12	12	2	5	20	4	2	8	5	8	16	6	4	4	3	12	7	0	2	7	10	3	3	2	0	11	7	6	7	3	11	0	0	0	5	3	9	3	1	4	4	3	5	7
GFL267	41.43	85.64	57.11	59	60.33	93	48	21	58	16	36.93	30	55	60	41	28	85.45	132.06	62	127	56.36	42	49	51	53.01	40	20	59	68	105	20	29	19	42	49	48	56	41	38.97	30.09	62	69	68.1	93	74	63	50	73	44
GFL268	327.25	486	495.63	491.99	466.12	453.56	376.98	241.01	557.95	123	443.02	296	394.73	454	405.03	307	460.26	560.12	585.27	467.01	369.06	387.12	296.04	549	397.4	575.99	215.67	334	457	491.72	379.44	442.98	390.26	413.01	422.01	417.98	580.17	412	367	306.88	389	495.22	508.54	471.05	647.02	390	481.59	381.33	434.01
GFL269	3	3	5	7.19	5	64.11	18	4	6.8	0	6.49	3.65	3	6.8	6.49	2	10.45	60.42	28.16	5.33	3	6	0	0	9	2.54	6	1	18.45	9.67	5.17	16.57	6.8	1.36	9.04	5	5	3	0	0	2	49.21	5.37	9	63.97	7	7.7	6	86.71
GFL270	37.43	111.65	97.57	23.14	54.05	180.71	16.26	22.45	73.82	16.92	33.36	56.15	72.54	17.51	49.44	15.39	27.98	257.03	82.49	45.2	15.12	59.65	78.4	44.12	10.51	40.5	18.84	42.8	68.36	104.57	59.06	75.76	56.74	31.5	19.49	49.61	85.79	13.64	48.66	16.87	44.65	121.74	25.49	55.13	177.79	21.69	18.21	60.98	146.94
GFL271	0	24.74	9.03	16	11	13.86	11.47	20	17	0	11.65	6.14	18	19.6	22	0	9.27	24.44	15.24	0.26	18	0	0	18	25.2	16	8.19	11	23	13.3	0	33.26	0	14.35	5.4	23.59	16	0	7.57	0	12	52	23	19.09	0	20	0	12.47	30
GFL272	70.15	144.31	196.81	102.17	350.75	106.34	60.87	42.18	80.02	11.07	81.66	96.95	99.14	103.69	107.17	37.31	160.25	149.34	118.44	17.82	148.96	52.51	133.85	227.14	25.89	198.72	39.35	96.45	76.26	204.12	32.12	203.78	159	197.01	22.76	120.42	201.93	152.53	41.55	55.15	96.98	14.07	154.95	71.8	85.62	62.03	60.5	73.98	140.51
GFL273	65.73	74.71	78.54	9.27	73.35	34.7	58.35	40.35	55.27	15.77	70.27	46.88	57.32	68.56	61.91	19.73	73.54	57.66	70.63	32.61	57.19	42.11	13.08	13.63	40.81	67.66	29.52	53.39	40.32	53.15	66.77	54.4	35.68	22	59.07	44.41	57.7	39.78	37.11	36.97	33.76	80.65	61.77	65.52	100.4	32.22	40.03	46.16	45.65
GFL274	186.01	180.33	271.13	243.87	277.81	146.46	175.7	157.74	265.98	50.86	240.16	244.62	194.71	291.68	254	152.3	225.23	213.06	282.02	184.81	185.68	127.44	193.94	210.4	153.71	265.49	145.27	188.16	187.18	196.95	156.91	210.38	206.33	204.84	240.94	200.29	323.04	214.88	200.72	153.64	262.68	223.28	191.16	225.77	176	202.62	182.35	187.72	194.1
GFL275	370.18	1239.06	845.14	544	1005	736	599.23	881	496	200	589.42	610	879.02	798.43	677	364	749	829	1055	887.99	847.03	729.19	757	812	620.64	813.99	431	902	597.08	1171	402	1169	1016	693	870.51	919	893.95	578	602	593.66	1002.05	847	768	669.02	618.83	746.8	674.94	603	401
GFL276	0	0	0	2.24	0.72	0	0	2.53	2.53	0	0	1.46	5.56	0	4.77	0	3.69	4.45	0	0	3.55	0	2	3.51	7	0.01	0	2.96	0	6.24	7	8	4	1.54	0	4	5.04	3	0	0	0	7.03	0	0	0	0	0	0	0
GFL277	4	16	8	11	4	6	11	2	8	2	8	5	9	6	0	1	11	18	9	7	5	7	3	12	7	12	4	9	5	26	2	12	13	0	9	8	8	5	4	5	7	8	7	8	10	4	8	6	3
GFL278	62.61	65.04	61.19	72.5	73.02	147.1	87.07	93.14	66.81	3.37	55.99	82	60.38	112	65.36	67.17	41.32	124.81	98.47	53.76	80.08	74.11	34.05	90.98	63.44	112.46	58.49	83.88	49.56	82.49	66.11	79.17	75.92	66.77	75.46	68.36	71.86	87.32	65.29	39.7	73.17	130.27	100.88	59.56	101.37	60.79	52.08	93.6	105.54
GFL279	14	48	23.91	15	26.89	17	17	13	17	1	13	20	18	20	26	6.64	27	28.03	18	3	14.9	28	14	11	20	21.95	14	28	25.51	32.97	6	17.84	27.83	13.92	15	30	20	4	19	12	19.76	18	15.91	15	10.9	22.7	13.92	17.74	14.86
GFL280	33	31	33	31	23	43	19	14	21	9	32	28	20.95	29	31	17.13	17	39	48	44.18	24.33	31	13	36	22	47	13	29	45.99	49	22	31.98	30	20	28	28	39	36	20	15	29	34.71	27	29	37	32	28	29	31
GFL281	46.48	46.15	52.13	65.71	46.32	40.51	16.15	22.69	62.07	16.33	36.73	19.57	1.83	64.05	42.43	11.49	26.25	45.91	39.06	58.05	35.79	4.56	36.25	31.14	33.56	28.24	18.37	25.33	42.11	52.98	49.09	39.49	43.82	58.99	31.97	19.75	44.61	30.54	11.67	33.85	13.51	66.21	35.6	0	26.81	29.7	14.27	31.55	35.31
GFL282	797.02	1524.76	1251.98	1356.08	1054	1582.95	762.64	590	964.84	215	1039.36	1067.99	877	1214.16	961.06	667.01	1184.01	1140.99	1748.04	1041.98	791	710.26	690.24	1275.18	1178.23	1046.96	439	984	1006	1021.11	939.82	1167.3	1249.86	1051.74	1059.86	1179.61	1489.7	1117.99	895.04	781.45	996	964.04	1382.27	1043.36	1379.89	956.97	993.16	1156	1194.77
GFL283	12.88	85.51	9	23	15.15	43.13	35.66	48.61	9	5	18.23	11.62	22.66	16.89	9.98	7	19.7	19	36.85	37.91	27.98	48.42	39.32	14.94	11.66	64.4	15.76	44.33	29.09	74.79	17.41	39.41	52.47	15.51	25.96	12.02	16.53	14.98	9	12.79	53.77	40.45	3.1	16.94	30.83	15.72	23.42	28	25.02
GFL284	3.27	19.62	24.19	12.28	12.06	47.47	18.17	10.72	10.12	4.25	11.21	3.42	9.67	25.56	9.22	3.54	21.9	25.11	18.79	12.87	3.85	29.24	3	18.62	9.94	15.11	9.63	7.66	10.43	10.21	5.24	19.63	4.91	13.18	0	8.02	10.69	3	0	1.94	2.84	23.62	10.75	8.38	19.38	11.99	11.62	10.57	8.97
GFL285	136	152	185	97	207	213	99	123	163	22	253.56	237.62	163	295.43	159	118	191	233.68	262	45.01	83	144.49	145	268.01	196	241.87	118	188	186	41.99	203.77	179	30	207	196	136	251	250.93	161.99	41	208.06	149	204	44	238.06	258.06	186.02	207	180.94
GFL286	8.32	2.03	12.64	10.64	5.25	12.35	10.46	24.83	20.27	1.92	2.66	11.77	9.03	7.18	10.5	5.96	4.71	19.56	16.33	18.83	9.87	7.68	7.03	7.87	5.54	11.2	7.38	8.81	9.91	15.56	12.68	22.08	8.3	8.33	9.39	3.51	6.21	5.82	3.14	7.83	12.63	10.29	7.21	6.82	11.73	5.7	7.22	3.45	7.11
GFL287	30.35	24.17	96.17	67.92	45.58	29.87	48.13	33.11	41.01	4	60.34	64.37	67.92	49.77	58.92	26.56	55.83	13.59	123.63	17.49	83.22	97.66	48.67	75.88	50.47	60.21	29.28	76.83	50.97	71.83	39.01	31.54	67.71	29.62	59.47	76.29	92.92	75.7	65.05	29.61	81.37	41.44	45.72	37.55	54.99	39.85	51.1	63.73	40.86
GFL288	0	11.01	0	4.32	2.4	9.64	10.41	7.94	0	0	2.41	0	21.96	10.85	13.92	0	4.22	9.62	9.91	4.12	4.57	8.06	0	0	5	7.6	0	11.9	5.27	13.31	0	9.1	2.63	5.01	5.6	8.51	8.03	0	0	4.24	4.29	44.74	20.53	6.08	18.88	7.51	3.23	4.46	4.06
GFL289	22.07	45	33	33	25	29.74	49	24	39.99	12	23	28	35	36	31.83	22	20	39	38	30	29	43	24.01	22	25	47	18	26	27	35.1	24	32.16	35	29	24	28	36	24	23	14	36	70	20	34	38.55	28	27	46	37
GFL290	6	3	5	10	11	1	5	7	1	1	8	5	5	9	3	3	7	10	2	4	3	2	7	21	5	6	4	6	3	5	4	5	4	6	7	7	3	7	3	1	3	2	16	3	7	9	12	8	8
GFL291	28.29	91.95	71.09	64.79	62.62	136.89	18.56	59.52	2.09	6.49	37.68	32.88	52.34	28.8	38.23	32.85	53.87	159.26	69.61	39.32	27.05	92.11	17.72	72.75	24.44	53.9	39.07	53.02	81.9	110.41	22.69	77.86	86.34	88.25	56.19	81.41	28.83	14.23	48.13	34.05	21.52	63.72	0.22	39.07	131.85	100.39	16.07	90.13	13.24
GFL292	131.71	135.53	238.63	155.68	177.46	242.12	208.22	119.86	212.51	41.22	190.91	150.76	113.69	162.01	100.56	121.33	132.12	226.84	210.32	192.65	103.63	166.37	113.63	147.73	209.5	189.26	69.11	144.85	229.88	184.88	132.87	195.24	181.93	158.81	161.44	225.36	212.8	163.16	106.08	75.47	124.99	266.3	195.93	188.72	251.1	154.12	117.61	182.87	233.2
GFL293	40.26	68.4	60.31	91.35	45.29	95.82	52.6	49.12	61.26	12.89	41.43	35.02	69.53	55.62	42.32	32.75	46.88	53.41	68.27	64.9	47.44	107	20.65	54.83	39.21	60.75	45.91	42.23	52.95	98.18	48.06	66.86	53.07	47.12	40.19	45.53	49.24	67.28	39.15	25.01	51.83	72.59	70.21	36.48	71.6	54.35	58.62	65.81	89.29
GFL294	6	24.04	11	16	8	42	25	8	10	14	15	3	7	14	8	6.37	8	20	11	37	6	27	4	13	9	21	9	27	18	49	7	28	12.58	20.01	11.47	13	7	4	9	8	9	37	15	23	15	7	8	6	35
GFL295	256	197.12	296	406.95	398	360	256.99	293.01	401.29	43	355	346	329	464	155.99	143	325	316.62	462	268	348.03	102	254	396	309	403.04	214	302	163	314.12	346	322.41	351	281	301	287.28	421	354	284.98	130	423.99	253.97	334.79	327	450.98	371	316	386	320
GFL296	96.19	383.4	180.54	279.18	131.38	154.73	147.12	129.1	157.74	80.54	65.4	102.05	289.03	199.47	122.47	81.5	158.81	167.07	224.86	115.75	103.95	183.94	120.7	133.49	123.86	214.47	178.95	142.94	146.27	274.45	144.38	221.48	186.28	120.67	192.43	128.36	194.6	179.02	182.88	123.03	181.22	157.57	138.15	185.98	187.55	144.26	216.31	186.54	160.92
GFL297	3	40	1	4	14	1	20	24	3	3	1	1	21	3	7.89	2	5	6	12	8	20	14	23	7	5	9	8	23	6	20	3	23	23	2	1	12	6	4	4	13	14	11	3	4	4	4	4	8	0
GFL298	30.28	28.41	44.72	46.64	44.19	56.73	63.72	41.59	47.19	7.18	34.88	31.99	37.77	46.13	27.39	29.01	49.03	72.47	61.23	42.38	26.71	39.23	19.76	58.95	25.28	45.99	23.3	33.54	62.31	57.5	34.88	46.1	50.97	48.05	36.19	63.42	53.89	31.79	29.2	34.62	42.29	86.78	34.97	35.67	61.32	39.48	31.27	27.58	46.98
GFL299	6.19	5.54	11.06	6.48	9.94	19.53	0	11.41	9.73	0	16.33	0	6.55	3.9	2.99	0	12.38	21.97	0	23.72	1.96	0	0	1.94	0.16	12.49	2.49	10.76	0	17.7	0	25.8	0	0	10.25	5.88	0	0	0	0	12.01	9.25	0	0	0	7.17	2.7	1.8	0
GFL300	0	0	1	2	0	1	0	3	1	0	0	2	0	2	5	0	1	1	0	0	1	1	0	1	0	0	0	2	0	0	2	0	0	2	1	2	1	1	0	0	0	1	0	0	0	2	0	1	0
GFL301	131.34	139.78	213.24	226.31	161.73	183.53	285.09	219.84	246.25	42.67	144.27	159.6	270.53	226.85	215.25	113.34	235.64	197.34	227.24	192.95	230.53	165.08	141.15	188.27	160	299.8	191.67	225.49	135.61	237.37	122.85	338.65	291.36	211.47	238.15	273.63	216.46	233.94	150.54	125.26	372.07	213.39	231.4	147.89	168.72	278.8	182.11	239.4	149.05
GFL302	0	44	32.74	30.57	41.54	16.27	21.78	17.28	32.4	0	28.13	23.37	37.76	41.08	31	1.72	21	14.07	36	24.25	24.43	19.65	14.19	49.4	0.01	34.26	8.71	19.5	34.57	21.92	10.38	18.38	10.92	26	31.79	21.45	28.38	39	20.2	3.74	26.17	18.29	4.54	31.2	30	31	11.41	28	0
GFL303	38.77	176.07	130.43	103.5	166.77	151.96	109.59	64.49	126.4	17.75	140.63	95.57	87.49	167.46	144.15	73.76	164.68	195.89	176.25	159.51	112.69	118.92	37.12	129.21	134.5	133.46	40.54	104.5	174.53	167.85	59.58	112	157	168.34	115.72	146.81	177.53	120.67	101.46	58.4	159.6	169.25	144.3	141.91	98.73	137.36	118.32	137.87	122.99
GFL304	23.88	11.82	14.56	8.92	15.64	6.67	13.11	8.05	24	2.73	10.23	2.13	8.09	23.62	20.67	12.61	12.48	39.53	11.22	23.37	13.68	8.84	8	11.49	24.84	10.96	15.38	23.66	18.8	10.02	8.19	11.37	9.07	20.8	19.02	25.4	24.87	14.78	24.56	9.07	0	0.86	14.27	10.23	10.81	24.47	15.51	6.73	11.45
GFL305	25	28	40.11	95	32	33	33	50	35.24	5	41	23	41	41	33	26	30	22	27	24	20	35.01	39	37	24	38	21.4	27	14	28.92	48.1	39	28	24	22	34	40	50	36	23	56	36	40	25.09	22	37	40	33	24
GFL306	4.29	33.33	39.26	32.03	31.45	49.54	25.02	11.11	65.57	0.64	19.12	2.17	35.6	46.07	45.42	15.5	14.19	31.47	31.24	13.98	35.35	4.33	0.1	44.38	5.79	3.2	20.74	9.27	26.82	23.39	11.75	49.94	15.68	37.3	14.21	27.87	7.77	0.31	0.9	11.94	16.77	51.33	35.95	25.04	15.07	27.08	35.13	16.76	30.12
GFL307	3	6	4	4	4	5	5.02	2	6	2	3	4	10	4	7	5	2	7	4	10	4	6	1	5	3	14	1	7	6	6	9	3	5	7	5	4	6	2	3	4	4	4	6	3	4	4	6	6	8
GFL308	98	169.04	170.46	219.43	164.71	117.41	65.57	110.87	133.86	32.19	92.91	167.57	157.69	227.69	125.36	110.67	152.2	238.97	182.62	144.74	168.8	99.78	99.85	123.08	155.77	134.45	82.96	174.87	158.06	242.4	105.83	144.94	117.7	130.41	133.78	91.83	241.62	249.85	136.16	121.8	215.69	185.32	176.72	162.76	190.96	226.42	148.31	162.41	126.93
GFL309	32.76	22.44	40.8	40.26	36.04	57.05	32.36	27.33	33.65	10.26	36.63	22.41	20.43	44.6	18.15	33.19	35.06	52.62	41.19	29.8	24.89	22.59	17.12	31.52	25.11	32.86	16.64	25.18	34.66	50.38	35.58	44.54	35.62	40.39	25.87	46.99	25.02	15.5	28.58	33.31	23.31	90.77	24.48	33.97	58.72	30.3	22.33	18.65	43.32
GFL310	2	3	3	1	0	2	2	2	3	2	6	2	4	1	3.97	1	3	6	5	6	3	7	2	2	3	2	2	1	5	6	4	6	4	3	3	1	10	2	4	0	1	4	6	2	3	7	1	3	2
GFL311	12.43	56.58	34.17	86.27	22.27	64.01	63.73	40.57	47.84	0	2.68	31.41	69.97	85.99	64.01	15.89	3.47	37.42	86.59	10.98	16.33	14.27	19.67	53.38	3.84	51.81	8.82	29.26	0	44.07	58.96	20.74	18.56	1.98	27.26	58.23	64.21	53.7	46.99	23.19	79.15	31.45	25.36	23.46	40.04	34.1	42.27	21.17	70.94
GFL312	4	1	8	9	4	5	2	0	5.01	1	4	1	3	7	4	1	2	12	3	1	2	0	0	1	7	2	1	3	5	4	1	4	1	2	1	2	3	0	1	3	2	4	3	3	7	2	1	4	5
GFL313	13	20	18	10	8	14	13	11	9	3	10	6	12	9	7	8.13	11	26	17	7	14	7	7	9	6	5	4	7	11	21	17	18.01	12	13	8	11	10	7	5	8	14	15	5	11	15	19	8	7	11
GFL314	27.67	28.56	102.46	117.28	64.21	16.7	39.64	10.68	82.88	11.89	125.21	93.63	65.97	90.61	41.32	55.58	62.15	105.7	141.11	47.26	45.07	51.68	44.26	57.62	85	123.84	50.65	73.7	41.79	65.54	41.5	27.64	57.6	50.42	65.55	50.91	104.2	93	93.61	14.57	86.6	0.39	83.91	57.24	85.68	86.23	51.39	100.86	108.26
GFL315	3	11.12	2.95	6.93	5.92	3.05	3	7	2	0	5	9.02	8	6.76	5.07	0	5.05	3	6.86	3.97	7	3	2.91	3	5.94	2	1	5	1	5.54	6.08	9	10.22	1.21	7.75	1	10.35	5.86	2	5.42	6.52	4.99	8.38	1	10.99	9	1.15	5.03	12.45
GFL316	7	8	4	11	6	10	6	8	7	2	11	12	14	11	10	6	7	12	10	13	8	16	6	13	7	25	5	4	16	11	18	10	13	8	9	11	13	16	8	8	11	8	9	8	14	8	5	11	5
GFL317	336.99	442.16	483.98	469.87	508.16	375.69	426.5	338.02	461.51	107	458.03	403.5	394.18	557.99	421.99	266.93	370.01	437.1	588.98	370.99	399.65	372.95	324.78	480.06	359.6	609	234	454.95	407.1	508.45	375.23	489.01	441.96	419.71	365	430.01	572	458.96	374	283	563	438.11	413.99	383.82	430	417.32	355	439	344.07
GFL318	268.72	75.17	175.01	377.79	237.42	401.55	219.08	150.02	469.06	124.16	394.21	203.04	257.4	303.84	259.07	217.19	236.01	372.6	451.86	221.09	244.53	201.87	174.77	356	240.86	645.52	183.9	185.6	335.85	245.01	200.01	233.83	223.76	249.24	266.13	150.5	401.99	389.53	211.66	192.27	302.75	131.94	355.32	257.6	325.56	456.81	235.96	326.88	148.63
GFL319	3	16	3	4	10	10	7	6	7	4	5	5	4	5	4	1	10	10	6	4	9.03	25	7	7	3	8	3	7	5	12	5	11	7	8	8	10	3	6	5	6	10	12	2	6	7	6	4.22	3	7
GFL320	21.45	36.36	44.68	36.71	0	37.37	0	0	30.06	0	0	1.58	0	0	0	0	7.19	27.46	0.05	0.42	11.26	26.86	0	0	19.84	0	0	0	0	0	35.37	29.92	0	0	45.71	41.27	17.6	16.79	0	26.66	0	32.26	50	0	0	0.49	0	11.68	39.36
GFL321	3	8	1	1	0	7	1	0	1	1	0	0	1	0	0	0	0	3	0	1	3	2	1	0	0	0	0	0	1	4	0	3	3	0	0	3	0	1	0	2	0	3	2	1	1	0	1	0	2
GFL322	281.26	35.06	492.33	598.61	367	278.65	206.75	227.96	0	9.81	413.14	17.88	7.18	491.61	24.09	250.14	41.87	322.06	388.25	273.77	7.94	14.6	240.75	388.99	346.42	11.84	221.85	297.37	250.51	274.76	440.6	374.16	328.65	169.37	384.53	82.1	423.37	439.7	318.02	232.54	342.07	175.07	399.64	116.4	286.12	341.31	361.31	382.03	204.76
GFL323	5	1	8	8.1	10	7	7	14.07	18.02	0	9.93	6	10.98	12	6.01	5	4.01	9	6	8	4.09	2	5	9.03	4	3	1	6	2	9	7.5	6.99	8	6	9.76	8.97	11.02	2	6	7	17.94	5	13.56	3	6	4	1	5	9
GFL324	122	152	195.8	210	277.02	148	194	162	188	30	213	198	240	213.76	164	99.94	187	194.99	263	151.09	163.22	161	156.11	196.98	160.01	251	133	170	176	233	148	214	189	164.02	179	152.01	238	205	111	123	276	148	199	147	153	164.12	133.77	137	140.01
GFL325	96.35	100	122.01	146	120	168	111.09	131.17	171	40	138	114.03	148.95	174	141	105.09	117.18	206	197	120	105.13	117	101	166.02	117	219	74	105	124	131.98	122	169.89	111.13	116	168.24	135.01	165	109	97	74.71	159	157	156.01	112	135	126.16	112	103	134.91
GFL326	123.86	94.56	25.47	194.25	25.89	642.96	39.21	33.81	150.5	18.92	28.14	27.41	148.12	68.11	102.93	50.1	144.08	368.11	569.54	10.08	196.47	47.21	90.01	59.2	136.61	451.72	132.85	62	186.44	214.22	89.47	115.33	114.77	79.12	48.47	138.55	0	116.17	9.14	60.48	89.19	316.54	40.39	96.52	124.11	21.99	78.61	81.91	604.7
GFL327	45	58	68	83	67	78	72	59	80	18	88	64	63.99	78	59	40	67	114	64	60	55.03	49	41	81	49	85	32	63	53	68	65.43	75	56	50	58.31	66	76	67	56	33	45	68	62	53	63	62	66	50	67
GFL328	96.98	133.72	58.59	121.07	108.66	198.34	98.78	146.08	123.87	23.76	109.9	107.87	90.63	126.38	86.84	70.59	155.34	151.34	177.69	149.38	128.04	138.39	64.91	145.54	95.48	129.03	72.93	118.83	67.79	125.63	99.68	139.78	90.32	110.37	131.08	108.38	137.5	124.79	104.55	44.67	110.18	227.07	74.62	76.18	158.16	126.17	141.16	84.06	106.28
GFL329	68.93	109.19	133.36	135.75	136.33	105.09	131.23	84.65	95.61	26.12	77.1	78.13	88.74	118.89	86.54	45.37	84.51	127.5	105.67	74.75	79.69	100.26	67.12	96.58	73.58	124.28	53.89	69.81	116.55	89.82	76.35	139.13	105.13	79.89	90.73	92.48	102.67	77.88	80.72	69.82	72.17	172.58	111.77	96.07	128.34	86.28	65.33	102.03	83.59
GFL330	142	106	217	238.99	171	239	169	94	179	24	189.03	170	137	244.88	175.99	105	165	281	246.25	152	101	133	96	167	168	183	79	137	187	232	121	168	128.82	156	185	172	208	224.61	108	129	169	175.97	177	170	199.97	180	147	175	169
GFL331	105	647	137	141	219	256	172	160.85	120	35	176	173	126	129	126	89	127	277	171	226	133	222	115	222.18	117	255	72	283.96	135	345	100	141	209	151	133	246	145	154	127.95	125	278	143.98	166	133	112	165	118	115	267
GFL332	31.34	83	62.89	63.18	54.38	133.58	59	22.74	29.8	9.1	54.67	41.13	53.97	66.29	37.58	40.98	57.09	101.4	72.36	68.9	51.9	56.89	24.48	45.31	69.8	57.02	30	44	63.88	73.35	26.79	62	61	49.37	62	50.49	57.61	43	41.33	48.42	31.75	81.41	60.79	52.41	79.98	51.37	34.32	53.39	95.74
GFL333	0	3.41	11.63	22.51	8	14.81	4.93	10	14.22	4	12.25	7	7.49	40.48	0	0	17.94	28.02	7.51	5.72	11	8.89	0	7.78	5.65	0	6.03	0	4.97	39.51	0	13.26	23.25	4.76	0	6.47	11.01	10	9	9	0	11	0	3.43	15.11	0	0	15	3.86
GFL334	0	7	1.37	3	1.99	4.7	1.99	3.87	0	0	2	1	5	0	3	2.36	1.2	5.89	0	0	1.33	1.54	0	5	2	0	0	7	1.7	0	0	7	0	2.91	0.05	3.34	0	0	3	0	2	3.43	1.73	2.49	4.42	4.53	2	0	3
GFL335	232	310	448	467.08	454.57	512	340.86	332	343	47	392	381.2	395.99	486.18	393	225	425.98	502	581	375.4	365.96	277	386.99	447	346.99	338	223.99	413	364	425.05	236	393	415	387	262	248	479	411	347.02	305	584	196	301	362	204	407	322	408.99	371
GFL336	139.11	162.87	266.99	220.64	342.74	111.92	240.44	192.36	157.76	17.51	302.11	185.48	270.7	199.99	220.87	116.37	179.58	144.02	411.08	136.8	305.59	160.24	224.83	321.91	178.7	294.68	131.5	277.14	302.42	236.78	180.98	307.36	373.41	146.59	202.81	258.64	233.31	232.36	156.86	211.53	430.88	94.71	256.21	145.22	130.78	220.93	159.99	253.25	219.99
GFL337	60	15	202	64	167.13	119	30	106.09	293	2	55	46	256	310	46	31	265	42	32	123	197	2	104	183	102	124	115	125	148	83	13	42	3	182	52	32	69	398	61.05	156	15	14	53	51	105	59	54	51	152
GFL338	47	187	95	75	111	93	83	85	75	24	95	62	78	102	76	36	109	98	126	103	74	81	53	88	73	113	32	109	70	132	38	94	100	100	68	103	100	85	57	78	107	157	82	83	76	90	59.14	59	70
GFL339	155.3	158.97	204.07	202.53	197.44	366.01	221.03	213.55	287.27	51.5	225.36	154.76	156.53	287.79	200.84	158.24	170.13	317.01	352.61	231.18	198.28	183.44	173.12	214.63	211.46	346.44	169.75	149.45	271.97	194.41	164.69	290.32	203.02	183.1	181.75	199.04	239.68	171.93	184.69	109.1	205.34	421.1	212.56	218.85	349.84	174.94	198.44	193.21	261.15
GFL340	18.47	0	11.31	0.16	0	0	2.9	0	0	0	8.16	0.21	0	0	0	0	1.15	0	13.74	0	3.79	0	0.23	0	0	2.96	4.28	4.05	0	2.14	12.41	9	4.03	0	2.97	6.49	0	13.75	4.37	0	0	1.05	2	0	4.51	4.64	0	1.68	5.96
GFL341	28.65	60.14	87.46	63.51	61.97	31.37	42.24	54.16	45.76	0	64.08	35.68	59.64	66.49	53.84	32.72	75.04	70.85	60.13	31.56	49.01	39.5	50.06	60.48	53.97	45.06	13.09	51.25	21.38	45.98	68.55	58.37	63.12	57.94	67.84	89.49	71.11	62.43	38.61	55.55	79.55	35.24	39.5	27.5	55.58	73.27	38.24	36.84	44
GFL342	4.08	9.47	20.1	14.01	16.24	20.25	22.51	4.18	10.11	2.49	9.36	17.09	13.85	12.85	11.68	3.34	4.31	9.85	26.42	6.79	2.82	0	15.19	14.57	13.74	22.71	3.51	9.84	11.24	7.14	13.48	15.74	20.23	17.55	16.63	7.29	15.4	12.79	11.94	8.08	8.88	14.06	24.6	13.55	5.74	15.75	2.95	7.38	5.62
GFL343	122	183	154	173.99	190	280.77	170	103	158	60.81	83.09	58	166	148	94	65	236	259	107	321.17	134.41	151	127	124	140.99	115.02	89	201	117	323.59	49	105	99	99	98	148.44	118.65	109.33	90	108	155.99	231	180	193.99	155.24	138.92	147	163	142
GFL344	0	2	2	1	2	1	1	0	0	0	1	1	1	1	0	0	2	0	0	1	0	1	1	0	0	0	0	4	1	3	0	3	2	2	1	0	1	0	1	1	0	6	0	2	3	2	0	0	0
GFL345	3	12	4	7	6.05	5	5	8	4	0	3	4	6	4.99	3	2	2	1	3.91	1	1	8	1	3	0	5	4.99	3	1	5	5.97	5	2.66	0	2	2	9	6	3	1	8	3	2	0	7	3	1	2	7
GFL346	0.02	12.86	32.61	0	18.55	33.32	1.44	0.01	3.88	9.98	0	14.69	0.37	0	25.45	25.46	0	0	43.22	11.61	3.51	28.75	0	1.1	17.1	20.52	0	8.01	3.27	0.85	10.34	0	21.5	3.93	0.39	8.97	15.59	32.77	1.13	0	0	64.1	4.51	40.44	0	3.25	5.04	18.43	12.4
GFL347	5.42	3.89	2.67	10.98	5.32	8.12	4.81	6.26	2.86	0	8.55	1.16	2.52	7.81	20.03	3.99	2.98	9.96	8.96	11.27	8	5.51	6.6	5.88	6.08	6.31	7.08	4.05	6.03	6.57	0	9.06	1.54	3.86	5.22	6.76	6.85	2.49	7.66	1.49	2.78	7.4	5.18	6.63	10.56	6.55	3.66	0	1.64
GFL348	0	0	2	1	0	4.41	2	2	1.64	0	0	1	1	2	1.64	1	0	3	0	0	0	2	0	2	2	1	2	1	1	5	0	3.57	0	0	0	2	0	1	1	0	2	3.03	1	0	1	0	0	0	0
GFL349	9.52	41.42	10.85	21.48	43.96	0	0	12.16	13.16	0	21.47	1.13	0	30.14	17.47	0	0	12.12	0	1.84	28.08	19.45	14.18	18.79	0.14	31.93	18.81	16.69	15.87	12.34	11.13	29.35	7.84	0	7.67	9.06	22.88	6.05	15.37	20.57	31.06	6	11.25	12.83	13.61	0.14	5.66	0	0
GFL350	439.07	1000.17	603.48	610.34	770.63	884.88	512.95	446	459.87	185.52	599.79	606.03	721.81	635.59	568.6	285.26	621.21	1094.21	995.74	688.04	636.79	942.97	588.53	851.69	532.39	820.19	320.03	634.83	559.97	1075.17	450.57	695.17	728.17	557.03	639.6	711.84	817.13	635.5	438.76	480.02	762.34	682.95	796.38	533.66	673.76	588.83	613.1	625.32	640.28
GFL351	12.22	19.54	13.96	7.52	3.55	9.4	5.79	36.22	14.43	3.15	14.42	5.45	14.16	9.94	12.41	6.7	17.37	11.32	5.21	6.51	7.01	15.1	7.88	6.69	15.14	4	10.7	9.97	7.76	10.61	10.88	16.9	24.42	5.38	12.75	12.69	14.6	10.63	5.71	7.73	18.98	7.42	6.44	6.43	4.1	9.83	3.19	10.28	11.06
GFL352	34.35	114.25	87.61	79.41	89.11	68.82	52.2	18.97	75.88	2.3	85.35	46.14	70.96	117.88	38.73	37.53	64.7	98.31	108.46	22.49	49.42	58.2	14.32	70.48	47.96	66.98	9.04	49.69	0	57.24	68.05	72.86	84.64	48.67	74.81	74.28	98.66	77.83	68.03	37.83	36.28	30.51	83.46	59.1	90.01	47.45	78.85	70.98	24.62
GFL353	3.49	9.49	6.16	22.31	19.39	12.28	3.37	0.48	10.99	3.81	16.1	42.51	13.92	8.96	12.4	7.96	0.05	5.51	29.53	6.47	16.8	8.18	14.41	5.06	8.74	37.06	7.53	8.31	18.58	12.15	8.04	8.26	10.16	15.02	12.48	8.43	18.66	21.57	4.75	2.56	26.46	5.5	24.19	6.23	8.92	1.89	14.04	26.46	17.92
GFL354	820.47	2052.56	972.37	1007.27	1818.16	963.22	1254.03	1229.12	960.58	272.6	821.12	1131.85	1134.35	1244.66	901.92	443.61	1170.44	757.36	1724.75	1029.65	1596.35	927.27	1181.17	1191.5	930.12	1636.44	607.15	1417.05	1159.49	1711.29	1002.17	1751.72	1627.4	1312.1	836.7	1319.04	1500.78	1194.51	743.13	780.09	2001.44	1781.48	914.82	1085.12	1218.15	902.67	795.08	1019.94	863.01
GFL355	165.19	206.88	257.3	326.44	266.97	189.51	199.65	113.17	232.48	37.15	180.51	156.04	236.92	218.87	222.31	145	202.8	155.78	263.98	140.63	161.38	200.28	213.73	209.65	169.02	270.14	144.37	152.11	209.09	201.55	276.23	225.6	223.13	181.65	197.52	161	305.25	230.34	187	160.73	263.68	208.38	286	148.54	212.54	163.8	128.9	187.09	201.5
GFL356	13.36	19.09	41.07	35.34	0	23.03	61.94	30.14	31.27	3.31	2.95	10.55	24.47	36.06	16.36	17.57	15.79	28.02	23.94	24.03	22.97	9.7	0.17	9.25	24.4	23.8	25.73	24.11	11.52	13.8	17.26	36.31	34.78	25.02	43.27	26.92	36.84	9.54	8.25	13.57	7.47	52.1	12.32	15.29	66.04	22.05	10.47	21.44	33.5
GFL357	40.14	32.38	46.95	27.56	31.7	43.79	9.26	25.8	32.29	4.35	22.15	18.7	16.35	0	0	23.32	34.81	44.13	0	29.95	28.65	0	10.87	41.15	20	33.05	14.31	0	24.92	41.25	3.85	44.07	0	0	9.14	25.22	0	0.03	0	28.93	12.33	27.59	43.39	23.9	21.54	27.27	0	0.01	27.37
GFL358	0	12.27	13.29	25.57	26.58	8.16	40.4	20.61	17.35	4.78	8.69	0	31.86	43.32	28.82	30.02	21.58	24.97	12.89	11.3	0	30.08	1.74	18	0	13.24	0	0	33.24	12.59	37.5	0	19.69	16.33	6.04	18.23	12.18	20.85	9.98	0	14.31	37.72	24.04	0	37.99	10.22	0	18.18	16.95
GFL359	13.7	0	2.44	23.81	22.25	0.38	34.08	31.45	24.73	4.91	3.04	5.5	14.76	21.23	12.21	0	33.25	39.16	24.01	16.8	0.11	6.57	13.25	24.44	14.88	3.51	4.92	9.13	15.31	0	18.91	15.27	19.79	0	3.14	0	16.42	1.42	0	0	0.68	0	28.41	9.62	13.57	19.3	0.82	0	34.74
GFL360	0.04	0	11.88	2.83	8.2	13.34	0	4.22	2.72	0.55	6.79	10.32	1.07	0	2.98	7.01	8.06	8.93	6.9	0	0	6.03	7.67	0	12.47	3.54	3.73	0	0	8.58	5.81	0	4.91	14.39	5.39	7.24	7.85	0	0	0	5.84	1.99	0	0	13.68	0	0	6.11	5.43
GFL361	15.4	0	8.86	6.88	8.19	0	10.41	4.99	4.92	0	2.47	0	9.15	9.35	5.34	2.64	11.5	15.7	0	0	3.24	3.93	2.84	7.09	6.11	5.91	0	8.65	4.32	7.03	8.93	6.21	4.46	6.03	4.5	8.65	17.06	0	4.44	8.28	1.65	0	3.85	8.76	4.48	0	2.39	1.97	0
GFL362	25.95	7.52	1.99	44.73	22.75	44.45	23.88	22.84	47.78	0	23.1	7.09	40.03	33.39	15.87	27.79	25.6	0	49.91	39.96	4.28	7.26	0.99	27.79	28.7	18.82	25.25	10.72	33.91	29.89	16.15	48.8	33.14	16.71	11	0	28.29	26.44	0.64	20.91	2.88	45.73	28.39	12.47	22.43	18.95	0.26	28.96	30.39
GFL363	5.38	5.78	0	4.35	0	12.16	14	0	35.67	0	0	0	0	0	0	1.27	18.39	0.07	8.21	0	6.25	0	1.37	0	8.36	0	0	0	0.96	0	34.48	12.3	0	0	0	18.15	0	9.75	0	0	0	7.19	2.9	0	5.57	9.04	0.55	7.07	1.81
GFL364	0	0	0	2.06	0.06	5.28	0	0	7.67	0	0	5.26	0.34	0	0	0	4.54	1.06	0	0.28	3.84	22.19	7.8	0.64	5.6	44.62	9.88	0	16.68	0	9.01	0	6.54	0.01	0	0	0	0	0	0	4.53	12.2	7.09	0	0	13.89	2.86	0	3.25
GFL365	11.01	0.58	16.17	17.83	4.68	55.63	9.35	20.52	0.12	0.16	34.32	0.11	3.49	58.04	9.98	3.97	22.13	50.84	16.99	60.51	39.83	42.72	2.89	3.36	16.84	1.23	5.81	6.17	20.49	34.03	8.73	48.1	11.67	0.87	1.18	11.25	16.65	8.23	3.45	7.03	2	26.5	22.02	9.16	28.11	20.63	2.99	5.03	10.28
GFL366	42	147	90	93	72.03	82	60	71.84	72	24	70.06	65	75	65.99	68	32	68.25	92.33	92	70	71	109	63	81	43.98	89	46	75.61	57	100	82.1	85	73	65.03	75.01	88.02	80.04	55	48	46	95.91	91.06	71.87	49.21	71	50	51.83	42	72
GFL367	370.06	545.34	566.85	579.53	589.61	498.75	467.39	571.7	550.47	105.01	520.34	501.6	568.61	561.38	437.79	301.98	402.99	551.24	625.47	430.46	453.34	482.6	483.42	520.66	368.29	613.54	318.4	474.25	459.48	529.29	423.95	592.51	580.32	520.81	489.97	515.49	702.58	488.93	354.5	349.73	737.91	413.59	487.2	475.12	386.73	461.66	474.41	413.5	408.89
GFL368	4.94	15.78	5.61	0	5.86	18.38	24.12	3.52	0	0	0	0	0	16.05	0	2.07	14.36	18.91	27.24	8.9	3.49	3.38	1.26	8.39	0.41	20.3	0	0	0	15.7	13.09	3.69	0	13.44	1.71	0	5.04	0	0.77	0	0.37	0	0	0	21.96	2.32	0	5.01	18.04
GFL369	6.04	17.01	22.63	21.39	23.83	21.92	18.19	18.07	31.13	2.02	34.67	16.97	15.14	31.59	23.48	29.05	14.32	36.93	25.62	10.88	24.26	24	16.88	38.18	28.25	38	18.29	20.75	18.24	16.14	21.57	33.74	22.96	20.48	22.65	12.6	30	20.56	17.81	14.47	18.26	21.09	25.13	17.48	27.62	20.43	22.4	26.57	12
GFL370	38.98	58.27	56	69.52	68	77.22	67	63.95	100	27	55.19	53	66	83.01	58.72	45.17	65	91	89.04	49.38	60.04	63.09	50.6	74.89	49.05	114.51	52	40	52	65.99	35	78.79	72.73	55	67	62	66.41	37	35	38	56.03	103.87	64.72	52	96.24	48.97	64.07	40	63
GFL371	15	63	8.61	30	24	56.96	68.9	46	20.97	13	19	10	7	12	25	9	10	42	28.01	21	28	96	20	22	23	25	17	17.89	35.82	122.08	17	62.83	33.01	25	9	29	13	9	5	16.93	49	64.99	22	19	37.97	25	14	31.12	54.98
GFL372	4.49	1.1	14.12	0.35	0.73	18.34	13.17	0.85	1.78	0	2.24	5.07	1.96	17.5	0.05	3.81	15.31	5.07	0.27	7.81	19.77	13.2	0.11	5.12	12.6	3.82	0.16	24.01	2.67	17.27	0.11	10.42	15.24	4.33	0.94	1.91	0.48	3.5	3.95	3.29	35.52	52.15	3.12	25.48	3.56	28.83	0.52	24.76	46.12
GFL373	0	0	18.41	51.93	67.76	75.12	3.23	26.9	6.49	22.76	72.26	16.26	29.74	62.95	15.26	17.47	74.32	0	7.37	0	3.36	49.64	27.75	0	0	78.52	30.9	0	10.84	26.59	17.75	0	0.59	0	0	72.61	3.26	0	34.89	0	0.28	70.25	53.11	36.06	53	41.12	18.84	65.18	42.7
GFL374	3.44	10.46	2.86	5.82	6.52	0	0	1.87	0	1.09	1.82	0	0	0	0	0	0	0	5.59	5.71	0	16.37	0	1.29	0	0	3.65	0	7.02	12.51	0.66	9.89	6.84	0	4.42	0	0	9.14	0.98	0	10.69	4.08	4.43	0	16	0	0	15.6	5.75
GFL375	86.06	88.44	133.62	165.19	168.34	96.33	175.08	113.35	138.66	20.49	127.55	90.86	130.56	195.6	115.56	61.02	147.95	148.16	154.69	103.98	133.16	93	116.75	115.82	141.83	155.9	82.66	98.48	97.1	116.8	101.71	146.63	151.53	100.56	106.71	88.35	161.66	109.68	84.6	75.94	138.32	113.38	109.81	114.14	104.07	79.73	92.04	118.68	130.35
GFL376	0	14.03	0	6.86	19.44	12.42	34.01	0	1.73	5.09	15.67	7.78	8.06	23.3	2	15.87	0	0.98	0	13.33	4.84	23.24	0	19.79	8.37	0	9.43	16.66	22.45	18.7	2.6	3.67	19.47	0.98	0	2.33	0	8.9	0	5.06	28.31	40.77	10.34	0	0	0	0.04	0	14.1
GFL377	37.97	132	94	33.04	110.06	88.02	177	163	51	35.01	29	53	87	53	82	26	42	67	129.93	127	135	213	192.85	107	38	280	123.03	175.72	86	141	10	156	240.07	31	25	187	75	52	35	109	364.96	257	40	61	97.3	56	29	63	110
GFL378	23.88	8	6.45	14.98	34	10.85	27.16	2	26	0	22	20.02	38	32	8.05	0	33.29	4.41	70.93	11.81	25.57	6	32.79	26	15.19	38	44.57	52	14.72	34.91	7.68	16	24.26	15.63	32	37	9.98	35.17	11.83	6.33	48.48	8.51	10.38	25	19.01	6.87	0	27.12	12.58
GFL379	15.69	36.86	18.62	0	15.63	23.42	28.09	9.34	3.34	0	17.2	8.59	18.51	29.32	21.2	19.61	36.16	13.15	24.3	16.87	45.36	39.19	17.74	24.58	32.59	15.32	24.22	29.63	32.23	41.34	0	67.58	0.09	0	0	25.72	47.47	15.43	30.86	15.75	34.46	0	59.46	8.09	26.61	18.39	37.26	21.8	0
GFL380	19.29	162.44	18.84	40.26	70.88	21.52	54.42	8.68	37.24	0.21	9.54	0.26	9.75	0	38.02	4.22	55.72	62.3	131.1	75.07	64.27	59.83	33.45	0.28	1.59	58.02	45.54	23.61	41.78	69.64	0.13	48.33	93.17	0.12	68.28	66.73	48.66	75.08	51.96	2.16	67.14	31.33	65.91	42.58	50.77	33.17	6.81	25.78	22.3
GFL381	116.9	94.81	174.52	184.68	196.05	150.83	156.6	104.17	192.16	27.41	163.86	176.94	165.55	216.51	128.23	89.33	172.45	122.13	289.31	116.94	144.15	102.57	156.63	189.86	126	187.81	109.24	159	174.58	153.54	117.65	145.05	164.89	149.34	154.32	138.01	213.54	203.65	117.06	98.49	192.93	118.42	154.27	159.6	118.21	178.05	129	143.41	164.09
GFL382	1.55	14.17	0	0	0	26.24	15.22	22.21	3.4	3.64	15.23	1.57	7.3	0	3.07	0	6.8	2.55	8.96	7.09	10.34	5.58	4.86	1.86	8.38	20.22	1.68	8.56	5.24	16.7	14.14	9.89	6.54	0	2.41	2.38	0	0	1	2.36	3	21.72	4.36	3	9.19	1.78	1.74	5	9.15
GFL383	3.14	7.69	0	0	0	12.17	3.52	4.88	3.59	1.28	0	2.18	0	6.19	0	0	2.12	34.5	6.07	8.42	2.3	1.96	0	2.55	0	2.1	3.59	4.05	2.61	10.4	4.02	6.57	3.68	2.45	5.22	2.99	2.69	0	0	2.61	4.99	22.04	3.99	0	0	5.6	0	0	4.77
GFL384	4	2	1	0	0	2	0	0	0	0	2	0	0	1	3	1	0	0	0	0	3	0	0	0	1	0	0	0	2	2	1	1	0	0	1	0	1	0	1	0	1	0	3	1	0	0	1	0	4
GFL385	220.37	548.47	309.78	364.94	180.93	290.89	263.61	437.16	279.24	96.06	330.62	272.9	278.45	348.89	265.72	151.12	287.2	243.17	406.52	187.01	264.35	369.91	225.17	303.72	253.37	345.54	185.06	364.52	317.54	495.56	241.74	331.99	309.94	244.2	303.96	244.68	336.46	365.8	327.1	203.84	394.25	423.31	323.31	313.46	306.02	376.13	263.79	335.1	204.22
GFL386	0	15.99	0	24.93	0	18.17	16.08	0	0	0	0	0	0	3.88	7.2	0	9.1	6.54	26.79	14.91	0	0	11	3.1	0	29.01	1.29	6.37	0	0	10.77	24.52	3.99	11.54	0	4.94	13.7	8.44	0	10.67	3.96	60.91	7.54	7.48	19.54	11.96	10.64	0	28.68
GFL387	22	30	36	53.86	30	33	30	14	36	5	35.97	23	38	49.34	39	15	43	89	55	40	23	24	29	58	30	34	11	25	30	27	36	41	38.38	32	28	19	70	28	36	29	23	29	46	28	26	28	36	20	33.85
GFL388	80	43	65	160	73	89	64	79	90	7	78	72	80	100	72	48	76	89	121	59	76	37	88	73	55	129	46	94	67	76	69	88	85	70	101	53	106	94	85	49	155	30	66	48	95	85	66	73	106
GFL389	2.89	13.32	19.14	14.74	23.26	15.41	16.63	19.01	19.71	10.99	13.91	15.38	19.09	16.08	12.37	10.1	4.38	17.77	11.2	10.9	10.11	12.52	7.57	9.77	4.7	3.72	8.21	12.19	11.9	17.37	15.39	29	20.08	7.87	24.14	17.67	17.96	7.4	8.87	12.3	18.09	16.43	16.09	4.51	17.16	11.71	7.01	12.13	13.33
GFL390	2.01	7.97	6.99	11.77	6	10.53	0	0.85	5.33	0	9.55	0	4.29	6.58	0	6.67	1.07	0	5.86	0	7.13	8.6	5.97	4.6	4.07	0	0	0	0.96	10.3	0	9.09	13.68	11	3	7.61	11.61	4.29	8.29	6.86	10	8.67	5.86	2.73	5.35	0	4.82	9	6.87
GFL391	1	0	1	0	2	1	1	0	1	0	0	1	2	0	0	0	1	2	1	1	0	0	0	2	0	0	2	1	3	0	0	5	0	1	0	4	0	0	0	0	1	3	0	0	3	1	1	0	1
GFL392	18.74	32.87	20.2	26.62	15.65	57.44	22.6	24.07	23.72	3.35	26.84	10.51	19.96	24.39	22.91	6.88	16.07	17.84	34.41	42.1	21.48	40.57	14.52	0	23.97	27.74	17.27	14.07	57.79	23.36	12.11	33.08	18.83	23.87	22.49	21.15	25.6	8.84	7.26	16.5	9.84	47.6	34.67	22.97	27.49	23.94	21.8	37.74	31.69
GFL393	15.48	0	17.59	23.81	26.02	31	16.19	14.03	21.65	0	15.47	6.39	18.39	28.75	22.52	19.01	8.06	15.77	21.93	14.1	0	0	6.97	12.27	0	36.66	0	15.46	21.88	15.95	7.46	8.15	0	14.74	21.69	13.09	11.97	12.28	12.78	16.87	34.9	10.46	11.14	0	33.79	14.35	3.98	23.33	12.71
GFL394	31.88	38.43	55.23	47.18	29.1	32.73	11.41	10.4	63.85	13.49	28.33	55.62	33.67	60.62	34.74	45.32	24.98	30.62	47.85	34.02	44.45	46.55	34.83	50.77	27.01	96.56	12.09	30.74	20.73	36.46	34.87	18.66	65.54	26.86	35.41	33.59	41.82	38.64	33.95	21.15	39.54	20.7	46.04	23.99	19.38	43.89	39.4	18.41	8.46
GFL395	8	5	4	5	5	6	3	3	3	1	0	4	6	5	4	0	5	6	7	4	5	3	4	7	2	6	5	5	6	11	2	3	3	5	6	4	7	7	3	3	5	4	3	5	0	4	4	4	1
GFL396	30	65	60	57	46	83	47	41.99	14.95	31	49.06	50	48	61.13	46	39.01	42	92	78	40	38	62	40	77	36.34	76	21	45	58	77	29.54	47.43	44.84	58	66	38.6	43.91	30.09	39.03	35	33	55.83	41	52	55.68	45.71	64	44	55
GFL397	11.12	45.82	0	8.09	0	0	0	0	0	0	11.69	11.02	11.23	0	0	0.02	0.03	21.68	0	24.78	0	23.45	0	0	27.8	0	0	0.06	16.79	57.92	22.24	40.91	36.42	0	0	19.95	0	0.88	0.04	14.31	0	2.11	0	8	0	35.6	0.3	5.52	0
GFL398	11	25	26	24	25	24	18.17	20	28	3	19	15	22	33	18	9	21	35	34.96	19	32	15	21	31	27	29	10	17	16	26	26	23	19	17	22	24	23	15	24	12	33	24	16	23	29	22.08	22	25	23
GFL399	9.17	0	39.72	21.85	20.48	31.28	24.78	14.14	32.99	1	23.34	12.01	15.27	33.33	29.97	14.36	11.41	14.66	33.51	25.58	16.21	24.92	18.21	38.66	17.58	38.36	13.67	16.3	30.39	24.38	17.57	39.46	29	15.07	20.03	9.62	26.76	31.48	4.1	17.58	21.91	28.18	22.76	19.73	10.84	22.55	11.73	23.84	36.24
GFL400	1	0	0	0	1	4.56	1.57	0	1	0	1	0	1.24	1.3	0	2.79	0	12.08	1	0	1	2.22	0	5.89	1.11	6.23	0	0	1.5	3	0	1.99	2.91	0	2	2.27	0.98	0	0	0	0	1.42	6.12	3.22	3	3.27	2.34	0	5.43
GFL401	19.35	75.16	56.42	70.64	56.28	84.03	55.52	54.76	44.72	5.83	46.62	42.42	31.98	73.36	41.88	38.33	52.46	66.97	68.52	70.18	43.54	55.17	17.39	65.45	30.3	92.26	26.41	44.29	27.14	79.61	54.48	45.96	72.9	62.67	37.35	63.54	61.33	58.01	37.2	36.89	34.21	56.67	49.86	57.14	39.89	37.8	53.61	27.65	35.92
GFL402	5	2.83	10.92	10.56	8.4	0	0	0	13.17	0	0	5.86	0	14.6	10.41	0	7.58	10.56	20.02	4.63	11.34	0	6.41	3.26	0	4.87	6.09	13.52	10.77	3.69	7.85	0	0	0	0	0	1.67	0	4.96	0	13.23	0	4.21	8.88	8.04	11.58	0.54	2.06	0
GFL403	2.83	5.09	5.4	0	0	0	0	4.93	0.03	0	0	0	0	7.91	0	3.53	4.5	8.09	2.63	0	8.16	0	0	2.17	0	3.92	0	3.08	0	11.1	0	10.67	0	2.4	1.35	0	2.84	4.05	0	0	0.11	4.38	0	1.04	0.08	0	0	0	7.59
GFL404	3.03	0.78	4.82	5.84	7.55	3.71	8.05	0	13.7	0.77	8.28	0	1.77	13.98	4	0	7.31	0	3.29	9.62	4.76	0	3.16	7.46	8.98	10.65	3.29	2.48	5.85	0	6.83	0.45	4.04	0	0	0	4.62	5.55	6.92	0.19	5.67	0	5.68	0	12.57	0	2.24	10.64	9.22
GFL405	2	3	4	8	6	7	2	0	8	0	5	0	3	2	2	5	1	8	2	1	3	0	2	5	6.94	6	3	3	4	1	5	3	2	3	3	7	2	8	4	4	5	4	4	8	6	4	3	2	12
GFL406	6.45	0	8.53	21.09	17	14.5	0	4.98	9.2	0	4.28	9.05	0	0	10.18	0	10.31	25.23	6.91	5.77	11.21	0	4.06	0	7.59	1.78	4.04	0	0	2.81	3.08	12.63	9.33	7.67	0	5.57	12.08	0	4.45	6.99	0	22.56	0	8.35	0	19.15	6.45	0	5.61
GFL407	18.79	21.14	52.12	16.88	25.23	10.74	9.56	18.59	13.24	1.85	34.63	12.59	32	17.8	11.5	7.99	31.94	20.83	33.37	16.91	14.64	9	18	19.6	19	32.78	10.18	19.67	19.51	16.85	15.45	18.42	23.52	15.31	7.56	21	22.86	28.15	13.48	18	23.24	9.99	22.61	17.2	16	32.24	9.48	18	13.45
GFL408	0	0	0	0	0	0	54.94	0	16.65	0	10.17	1.38	0.54	15.87	5.11	0	0	0	28.08	26.72	8.17	3.21	0	0	0	0	3.5	0	37.2	5.72	0	0	25.88	10.83	4.59	9.46	0	0	0	0	23.1	20.1	2.27	18.42	27.82	7.56	0	1.15	0
GFL409	466.42	415	719.03	631.01	564	449.99	414	337	376	32	515.98	423.99	572.99	560	366.95	304	539.14	421.52	756	447.69	424.1	332.02	488	640	426.01	586	312	507.87	485.79	536	353	426	523.6	489	383	559.9	663.57	520	347.23	214	706.42	262.93	452.97	433	619	537	416.96	699.16	555.3
GFL410	23.85	72.44	19.78	28.45	46.13	50.19	41.56	38.79	14.06	0.04	36.82	36.94	38.67	56.28	50.08	32.71	25.8	51.82	11.2	37.13	47.67	64.69	0	48.26	24.41	43.13	30.36	7.74	39.16	61.68	35.61	51.67	48.04	58.84	42.14	42.3	31.42	25.13	24.28	29.47	32.9	77.15	59.45	22.27	75.13	15.22	44.35	8.58	29.59
GFL411	1.32	4.13	1.18	0.94	2.2	0	1.12	2.22	0	0	0	1	2.18	1.69	0	0	0	0	3.64	1.34	2.31	0	0	1.46	0	3.21	0	5.4	0	4.21	0	2.27	2.16	1.59	1.33	1.17	4.11	1.95	3.66	0	1.84	1.98	1.69	1.1	1.39	1.8	0	1.85	0
GFL412	0	8.2	8.43	6.8	11.07	0	15.38	7.39	26.92	3.77	5.93	6.88	21.26	5.85	11.46	26.98	0	12.93	10.47	11.4	21.9	4.45	7.98	0	0	0.13	0	0	25.16	0	8.36	9.87	4.23	8.59	0	0	0.45	0	0	14.62	9.68	0	0	13.01	14.69	0	6.71	7.11	11.52
GFL413	9.16	0	27.21	18.86	28.66	0	17.69	10.55	30.77	1.97	0	0	10.23	14.72	0	0	0	14.21	12.87	9.77	27.93	15.06	10.27	39.59	24.15	26.63	30.42	0	5.56	2.56	19.15	6.22	8.28	12.78	18.02	0	26	18.61	11.96	14.5	9.94	16.46	11.14	10.02	11.69	30.07	10.93	10.88	13.4
GFL414	1	3	1	0	0	2	4	0	0	0	1	2	1	0	2	2	0	2	3	0	0	1	1	2	1	0	0	1	3	4	1	0	2	3	0	6	0	0	1	1	1	4	4	1	1	1	1	1	6
GFL415	4.19	0	0.28	4.52	0	2.12	0	3.89	0	1.34	0	3.45	2.45	4.66	0.04	2.27	0	0	7.72	0.01	3.27	0	4.22	0	0	0	0	0.91	5.7	9.26	2.28	2.48	8.41	0	5.88	4.37	0	4.01	2.72	0	0	0.79	6.37	0	1.34	0	0	0	3.32
GFL416	7.1	10.32	3.56	8.99	19	14.41	10.46	7.32	1.23	0	0	0.93	5.55	0	8.34	0	0	0	0	5.56	0	7.12	0	15.69	6.25	5.51	8.45	10.57	0	0	12.5	5.6	13.26	7.11	4.65	11.66	14.38	12	10	0	1.1	5.6	2.27	4.09	10.06	0	2.05	0	17.04
GFL417	4	37	16	24	10	41	24.33	8	10	6	10	8	26	21	17.99	13	26	39	44	17	24	23	9	38	30	16	20	28	20	27	5	36	27	37	7	23	18	24	20	11	8	38	29	20	25	11	19	22	27
GFL418	0.44	2.8	0	0.07	2.06	5.09	11.3	0	0.66	0	2.58	0	7.03	2.41	1.2	0	0	4.64	0	0	0	5.51	1.13	2.96	0	3.91	0.39	9.43	0	4.51	0	2.54	2.64	0	0	0	1.49	0.08	0	0	0	0.08	4.86	0	10.07	11.81	0.18	0	12.94
GFL419	0	0	3	6.82	2.14	3.65	0	3.91	0	0	2	3	0	2.54	3	0	0	2.44	0	2.3	1.02	2	0.99	2.09	2.64	2.47	2.01	0	1.25	4.03	2	3.43	2	1	1.11	0	5.01	1	1	0	2	1.13	3.01	1	5.46	1	2	1	5
GFL420	0	1	11	2	4	1	2	0	2	1	7	3	5	7	3.86	5	4	5	1	3	1	4	2	1	3	1	2	2	2	2	4	1	2	2	3	5	2	2	1	1	5	3	4	4	0	4	1	2	6
GFL421	0	6.85	24.49	9.51	9.19	0	8.11	0	12.49	5.59	7.86	0	0	0	17.96	0.46	0	0	0	13.59	0	3.01	0	9.7	4.82	0	0	0	0	0	0	3.59	6.62	0	0	0	0	8.66	0	0	15.03	3.57	3.36	7.94	0	6.14	11.19	0	1.61
GFL422	4.04	0	2.59	0.29	2.29	2.34	1.14	0	0	0	3.72	0	0	3.49	0	5.89	0	1.85	0	5.19	0	0	0	5.62	0	0	1.97	0	5.72	0	0	0	4.68	4.47	0	1.43	0	0	0	0	5.71	0	0	11.08	0	0.21	0	0.27	0
GFL423	3.91	0.46	10.4	0.08	0.12	9.36	0	13.44	0.71	0	19.53	0	9.03	0.02	4.87	4.58	0	10.59	0	2.8	0	17.21	0	0.17	0	8.43	0	1.97	1.75	13.6	2.53	3.34	3.11	7.23	1.24	0.01	11.95	14.21	0	16.21	16.57	5.48	0	0	0	6.08	0	1.92	2.09
GFL424	5	9	6	10	5	5	4	4	7	1	4	8	3	7	5	3	6	2	2	4	7	3	8	11	8	11	0	11	3	2	7	6	6	4	5	6	11	6	9	0	9	2	4	2	1	5	7	4	1
GFL425	1.52	6.45	44.13	34.97	0	0.42	37.91	0	34.45	0	0.8	3.65	3.8	0	53.81	4.65	0	42.91	0	0	0.4	0	0	0	0	0.26	0	0.89	0	0	0.76	0	6.25	10.27	49.2	0.79	0.59	0	0.29	49.11	14.81	0	0	121.48	6.78	0.18	3.94	0	0
GFL426	19.59	0	22.43	27.45	0	34.51	7.26	15.32	17.96	0	10.31	24.01	0	0	0	8.92	17.78	19	0	17.23	5.12	5.02	0	0	0	3.92	0	0	1.77	0	14.74	0	5.88	20.57	15.54	0	8.19	13.1	0.38	0	0	11.03	0	14.12	0	5.66	0	9.14	0
GFL427	0	31.04	9	3	13	3	3	5	9	1	12	5	16	6	4	5	9	6	5	13	9	4	0	16	9	2	3	10	8	3	3	5	15	8	6	19	18	5	5	16	2	0	7	5	4	5	4	7	1
GFL428	8.28	5.05	3.61	2.09	3.34	0	4.5	0	0	0	6.27	10.2	4.72	20.48	0	0	5.77	6.27	2.68	3.67	0	0	0	0	0	12.55	4.73	7.08	0	0	5.29	2.35	2.98	0	6.43	4.84	6.22	13.75	8.53	6.94	4.37	2.56	4.62	7.99	6.01	11.87	0	14.26	0
GFL429	24.98	0	0	0.29	0	0.08	0.75	0.93	3.09	0	3.98	11.22	0	0.22	0	4.66	0	14.87	0.71	0	0.25	0	1.5	0	7.35	0.22	0	13.75	0	0	0	0.44	0.58	7.46	12.71	0	0.03	0	6.3	0	0.14	0	0.72	0	15.85	0	19.22	0	5.49
GFL430	20194.8	12432	61.91	56709.1	163.16	6571.79	98.88	114.48	39134.1	1209.74	34745.8	66670.3	59418.8	30152	34366.5	10812.5	96	12494.6	22042.1	35.6	41878	13976	45553	49754.5	36.96	112.7	24424.2	39.52	24896.4	15912	43284.1	68.77	96.9	41190.6	85.36	40616.2	65125.3	53814.9	39911.7	25.51	62069.2	2281.1	38005.4	36067.6	17642.9	40290.2	37051.4	118.69	38.14
GFL431	132.68	409.2	182.15	93.77	199.99	67.31	203.43	111.79	206.68	85.97	122.92	246.21	162.69	218.49	194.72	78.54	93.24	130.59	160.39	120.87	121.09	115.97	122.13	179.43	145.34	242.14	72.52	177.3	119.52	149.41	95.84	186.19	142.36	232.21	111.71	114.7	260.52	134.05	192.76	125.79	287.26	358.65	158.65	210.81	284.74	85.02	137.53	62.04	97.99
GFL432	216.99	172.94	220.15	188.79	168.92	153.66	176.61	137.09	251.19	41.57	187.58	163.61	150.51	196.02	150.97	132.03	163.62	146.17	154.91	116.3	129.59	156.13	61.55	178.55	145.4	179.14	98	128.48	130.35	168.87	203.06	161.94	210.2	189.21	130.88	188.41	227.66	207.8	173.43	145.95	84.49	167.83	206.37	176.51	182.56	156.8	157.23	171.49	150.74
GFL433	1	3	10	5	1	2	7	4	6	0	12	11	8	7	9	6	7	9	1	5	5	2	7	8	3	6	4	1	5	2	3	6	3	12	2	6	8	4	2	6	7	1	9	5	4	6	7	9	3
GFL434	0	2.95	25.13	3.37	14.25	0	11.27	19.07	6.08	0	20.42	0	0.31	0	15.08	0	7.35	11.79	12.9	9.53	10.59	10.77	0.6	5.33	3.41	5.36	3.72	0.78	1.4	0	16.21	8.81	9.13	17.09	2.9	22.2	12.28	11.02	1.45	14.96	9.48	17.18	22.25	4.34	0	0.4	8.47	0.29	0
GFL435	0	0	0	0	4.03	1.69	2.17	2.38	5.28	0	2.37	6.45	3.17	4.56	2.52	2.28	3.5	2.72	4.07	1.64	3.42	0	0	2.78	4.83	2.85	2.22	0	0	0	0	0	0.44	6.8	4.99	0	10.87	13.65	6.67	2.74	4.64	2	4.74	3.47	2.68	0	6.8	4.03	1.39
GFL436	17.31	0	1.7	5.09	0	9.45	1.52	10.68	0	0	10.43	0	12.63	0	0	0	12.04	5.53	13.53	0	0	0	0	0	0	7.68	4.94	0	5.68	0	0	3.21	0	14.59	7.43	0	0	0	0	9.26	6.59	6.67	0	0	0	11.48	7.41	0	0
GFL437	0.14	0	4.7	0	0	1.63	0.03	0	0	0	0	0	0.02	0	0	0	13.77	1.25	0	0	0	0	0	0	0	0	0.01	7.49	6.19	0	0.59	0.11	0	0.08	0	0	0.83	2.55	0	0	0.04	0.87	0	0	3.85	0	0	0	0
GFL438	7	5	8	11	4	11	6	6	8	1	5.21	5	3	13	5	4	8	9	7	17	8	4	9	9	8	4.1	4	4	12	7	6	7	9	6	5	7	10	11	4	4	8	12	5	7.84	5	6	5.95	6	8
GFL439	39	8	12	61	42	14	52	9	21	3	21	16	44	52	12	10	10	35	8	25	5	12	50	61	20	37	11	40	10	28	15	20	7	11	18	12	62	49	32	58	21	8	11	30	9	17	15	6	11
GFL440	0.02	0	10.2	31.63	0	0	1.28	0	0.07	0	6.92	1.08	0.1	8.7	3.36	0	14.77	0	0	6.37	0	1.87	0	2.53	5.15	0.04	1.08	0.12	0	0.02	26.07	1.73	5.62	13.22	3.3	8.12	0	0	9.91	5.37	0	0	4.02	0	2.5	1.04	15.77	7.15	3.24
GFL441	0	0	0	0	1.59	9.09	85.06	3.11	3.53	4.21	3.84	4.32	1.84	3.58	43.73	9	17.64	20.5	124.01	72.59	21.76	4.84	0	1.93	0	30.56	7.33	1	0	0	0	0	0	0	37.57	55.95	5.05	0	47.85	3.05	3.48	43.36	4.55	3.22	67.36	0	0	2.32	2.97
GFL442	4	0	12.04	0	4.78	0	5.48	6	0	1	9.61	9	4.3	5	6.05	0	7	9	15.73	5.45	2.83	4.16	2.73	9	9	5	1.77	3	10	7.81	4.08	0	6.17	4.84	3.78	0	6.17	8.01	9.03	5.37	7	9.31	13	1.71	11.18	11	4.05	3	10.78
GFL443	4	1	1	3	4	13	2	2	2	0	2	3	0	1	3	2	5	1	3	4	0	2	1	10	1	2	2	1	2	4	2	2	0	0	1	1	2	1	2	4	0	6	0	4	2	1	5	3	5
GFL444	0	0	0	1	0	3	0	0	3	1	4	0	1	2	0	2	2	0	0	0	0	0	0	2	0	1	0	0	1	0	1	1	0	1	2	1	0	1	1	0	0	3	1	0	1	2	0	0	2
GFL445	14.88	0	3.55	0	0	28.32	20.91	5.19	0	0	16.25	7.69	4.8	0	12.28	3.44	0	19.29	25.26	15.3	6.47	5.94	0	14.88	0	3.32	8.04	17.7	5.33	5.23	4.43	4.41	4.13	16.39	0	9.36	4.94	4.44	0	5.99	0	20.58	0	11.82	22.3	6.73	0	5.56	11.18
GFL446	72	2	1	32.77	5	20	46	3	15	4	87	35	24.26	26.04	24.56	56	24	27	75.55	11	11	21	4	15	45	20	8	5	61	31	93.86	4	21	17	10	5	28.6	24	35	13	6	25	8	28	33	31	40	3	9
GFL447	10.53	6.32	8.18	7.89	6.45	9.86	3.34	2.19	1.55	0	6.94	0	2.51	0.71	0	0	3.76	9.15	0.05	7.18	0	0	0	18.08	0.05	7.28	7.12	0	0	2.89	0	0	6.99	3.22	4.79	6.81	8.42	12.57	0	6.09	0.04	0	0	0	0.2	10.45	6.71	0	0
GFL448	7.04	20.27	27.42	53.02	0	5.01	26.03	8.06	17.51	0	10.48	0	0	11.85	8.68	9.43	31.6	6.58	21.87	25.7	3.21	10.58	0	20.33	20.91	6.28	0	5.69	10.65	0	7.43	23.95	19.7	0	0	0	8.79	21.16	7.8	18.04	0	6.03	16.74	5.16	0	0	8.5	8.85	0
GFL449	0	7.93	19.88	15.95	0	28.02	19.18	27.69	24.94	0	32.14	24.68	9.8	3.16	13.45	11.78	13.35	19.66	25.59	13.49	16.82	14.67	0	22.26	5.83	16.61	10.52	25.91	14.83	0	26.56	22.67	14.5	33.2	18.21	17.38	25.88	0	0	24.83	33.51	24.2	22.68	16.61	6.52	12	12.19	26.31	17.17
GFL450	20.25	0	16.26	23.92	10.29	4.77	0	0	20.71	0	41.61	27.4	22.24	46.75	11.53	11.91	44.2	0	12.37	4.7	3.64	2	10.23	11.79	4.41	19.71	4.31	5.62	11.05	0	20.84	0	1.98	20.28	38.32	0	23.61	24.19	33.44	14.97	2.87	0	19.81	15.37	10.02	7.13	21.7	15.73	4.23
GFL451	5	12	2	1	6	0	14	10	10	1	1	9	15	11	4	2	20	1	10	3	9	9	15	11	9	17	3	9	8	3	3	13	13	7	11	13	10	14	17	10	21	4	8	1	3	7	8	6	5
GFL452	45.79	163.05	137.11	73.24	91.86	47.07	50.21	43.19	76.48	15.14	74.52	88.62	85.55	94.55	59.54	31.51	113.68	49.28	107.61	53.91	76.74	68.94	71.93	96.43	57.57	100.6	41.38	56.24	72.31	46.85	45.3	70.97	103.01	103.8	111.85	69.24	149.12	80.68	96.96	81.37	112.15	41.53	90.97	102.86	62.76	66.17	94.09	63.13	37.97
GFL453	6	2	7	14	1	8	5	0	16	0	11	4	6	26	8	25	8	8	14	0	1	2	7	14	4	3	2	7	14	3	2	2	2	10	13	0	11	19	8	6	12	1	5	16	22	3	20	4	9
GFL454	10.23	4.63	4.74	8.19	13.55	1.52	0	13.42	9.88	0	8.57	10.48	5.97	0	3.61	6.15	3.92	1.45	6.82	3.24	13.04	3.02	7.3	8.72	5.12	7.82	0	2.62	5.97	2.33	5.76	3.04	0	8.79	10.06	2.91	29.9	15.36	8.82	11.26	2.7	3.32	2.15	3.04	5.03	11.62	9.27	13.86	3.82
GFL455	3	9	4	1	3	4	3	4	2	2	7	4	5	5	6	3	17	6.05	9	6	4	7.72	0	9	9	5	2	9	9	0	3	8	17	7	6	24	2	8	3.97	9	0	20	13	8	10	7	23	9	7
GFL456	10.93	20.32	16.66	4.6	18.16	34.99	14.22	14.81	4.5	4.27	0	10.13	13.19	15.17	21.19	9.51	14.27	8.93	28.81	10.74	12.54	10.13	7.78	17.98	10.2	3.88	8.61	13.03	28.71	0	13.51	26.55	20.27	11.67	13.81	14.16	5.38	15.31	9.35	14.6	19.17	30.55	10.72	0	22.8	6.74	23.61	17.27	2.7
GFL457	0	27.87	31.32	38.58	3.46	21.88	6.42	28.1	59.41	0	29.89	33.55	7.44	34.79	24.86	18.66	17.02	18.37	47.75	15.11	9.86	20.8	8.89	30.43	6.01	55.87	7.44	15.24	2.65	25.35	22.36	1.94	31.62	8.47	47.73	44.08	20.74	25.84	12.35	0.31	43.03	21.48	9.01	40.59	1.4	8.12	52.05	0	11.91
GFL458	0	9	4.14	3.18	4	0	1.31	12.82	0	0	0	5.78	5.53	0	3.35	1.86	5.23	0	4.73	12.24	8.12	1	2.74	12.99	0	2.19	2.62	5.16	6.14	6.15	1.36	11.63	7.44	6.7	7.06	5.09	2.9	10.94	8.65	6.67	0	6	8.34	6.41	2.16	4.51	9.52	4.38	1
GFL459	223.43	244.19	144.2	431.35	261.33	113.51	327.89	135.47	313.05	45.99	214.21	305.14	366.84	260.81	190.12	142.61	111.43	261.25	198.85	156.57	257.03	372.47	244.21	266.68	183.96	126.46	253.78	91.59	197.82	177.72	331.21	289.43	198.99	348.46	118.36	209.78	397	302.16	304.11	273.21	273.93	239.18	253.9	307.92	241.19	259.25	222.44	197.32	56.14
GFL460	7.17	26.61	33.42	0	40.5	33.04	1.64	14.84	49.17	5.56	25.1	30.01	1.65	31.39	0	20.88	36.77	1.87	8.37	0	0	20.07	12.37	22.26	22.04	30.46	6.45	16.97	0	0	38.57	41.5	24.25	22.69	5.05	3.03	37.31	32.05	30.66	16.08	39.1	37.4	33.91	26.08	0	0	19.47	25.92	0
GFL461	0	0	0	0	0	2	4	0	7	2	4	1	0	1	0	1	0	0	0	0	0	0	0	0	1	0	0	1	0	2	0	0	0	0	3	3	0	2	2	1	1	4	0	0	1	0	2	1	1
GFL462	12.38	11.16	0	34.92	16.9	13.56	15.9	19.96	45.35	0	43.9	59.81	20.91	0	0	0	32.34	0.01	0	9.63	42.73	0.07	23.68	26.21	32.41	34.07	5.65	10.73	17.13	2.56	30.98	17.96	0	50.61	21.01	0	19.27	44.58	33.22	24.21	16.91	8.78	33.2	0	39.57	43.36	6.91	31.88	5.81
GFL463	0	23	1	0	2	1	0	0	2	4.82	5	0	0	2.29	0	0	2	3	0	3	0	9	0	2	2	0	2	0	3	0	0	4	0	1	3	2.23	0	0	3	0	3	10	0	0	0	0	0	0	0
GFL464	3	1	5	2	2	5	4	0	1	3	2	0	0	1	0	3	5	3	4	3	3	2	3	2	3	1	0	0	1	1	0	1	2	4	1	0	3	1	0	2	0	0	3	2	2	1	2	3	1
GFL465	6	1	4	0	0	0	0	1	13	0	6	14	2	6	0	4	1	4	6	6	1	1	0	1	0	0	0	1	1	1	0	0	4	0	8	0	10	3	8	0	3	2	6	3	3	7	0	0	1
GFL466	57.14	2.44	2.86	19.63	0	16.45	28.71	1.25	3.3	2.69	156.55	0.71	0	0.73	1.26	17.18	30.08	3.29	1.53	6.33	0.02	0	0.68	49.39	13.83	1.17	0.05	10.06	3.03	0.38	1.79	2.05	0.08	28.51	12.3	0	17.22	0.01	61.27	0.34	20.13	1.03	31.46	0.05	44.49	17.64	1.18	11.49	4.6
GFL467	92.6	32.28	89.75	112.36	77.72	69.28	52.28	28.57	233.45	3.33	285.92	157.12	128.91	71.14	54.78	28.74	65.36	70.9	149.08	57.5	55.58	87.16	20.07	240.87	169.1	168.78	35.37	69.79	60.7	32.55	71.41	59.6	52.8	164.61	82.66	57.69	299.71	201.97	196.47	47.8	184.36	37.82	68.89	86.29	119.24	67.36	229.64	68.13	60.69
GFL468	2	10	5	3	5	2	2	0	5	4	7	1	3	4	7	4	5	6	3	4	1	4	0	1	3	0	3	4	0	2	3	4	2	10	5	9	3	4	3	2	7	9	2	2	2	0	4	3	2
GFL469	5	1	14	1	2	1	11	2	4	3	1	3	2	1	6	10	1	11	3	3	1	0	0	2	3	1	7	0	1	9	5	9	2	13	10	14	9	2	16	5	0	20	6	9.55	3	5	8	3	1
GFL470	0	3	1	0	6	2	1	0	12	0	7	1	2	8	0	1	0	1	0	1	0	2	1	1	5	1	2	5	0	0	2	2	3	8	12	5	0	3	6	1	7	1	0	0	2	0	0	0	2
GFL471	6.17	23.75	13.3	8.67	3.25	15.01	20	8.9	24.94	2.48	43	41	8.81	13.89	20.64	4.31	9.31	0	45.82	0	22.63	75.24	17.45	35.19	15.35	20	24.95	23.5	31.71	36.1	12.63	23.85	5.25	41	7.44	24.9	23.39	21.97	28	13.17	37.57	0	44.99	23.26	33.37	20	27.6	11.88	0
GFL472	1	7	0	0	15	0	2	0	19	1	9	0	6	9	4	0	2	0	1	0	0	4	0	0	4	3	4	5	2	3	0	7	1	11	21	6	2	5	9	1	10	2	1	0	4	2	2	3	2
GFL473	59.92	0	14.68	111.63	22.5	18.45	19.28	17.64	101.61	0	129.74	111.81	203.73	102.13	45.57	35.46	57.97	1.88	33.67	32.69	105.48	5.48	10.67	93.3	32.99	62.41	20.16	9.11	93.16	26.01	155.49	24.62	61.99	117.01	42.46	30.95	189.68	172.87	57.33	22.58	17.97	0	97.42	19.54	40.39	43.42	189.5	73.5	19.58
GFL474	1013	230	416	1291	493	707	422	317	730	150	1035	408.05	667.16	821.98	358	490.87	740.16	528	1057	220	226	490.13	754.94	602	761.03	820	488	432.96	306	489.83	732.19	420.18	553	698	866	260	598	899	710	399	628.43	135	781	423	370.95	872.46	1305	459.72	268
[truncated: 154 more columns]
