# Supplementary material for: Accurate Prediction of a Quantitative Trait Using the Genes Controlling the Trait for Gene-Based Breeding in Cotton
Source: Front Plant Sci. 2020 Nov 9;11:583277. doi: 10.3389/fpls.2020.583277 (PMC7690289; doi:10.3389/fpls.2020.583277)
Supplement: Supplementary Table 5 — Prediction accuracy of fiber length with different numbers of randomly-selected GFL genes and randomly-selected unknown non-474 GFL cotton genes using nine prediction models. [file Table_5.XLSX]

## Sheet: 740 SNPInDel chip
SUPPLEMENTARY TABLE S6. Genotypes of all 740 SNPs/InDels contained in 226 GFL genes for prediction of fiber length.
RIL	M1	M2	M3	M4	M5	M6	M7	M8	M9	M10	M11	M12	M13	M14	M15	M16	M17	M18	M19	M20	M21	M22	M23	M24	M25	M26	M27	M28	M29	M30	M31	M32	M33	M34	M35	M36	M37	M38	M39	M40	M41	M42	M43	M44	M45	M46	M47	M48	M49
	A	CTTTTTTT	T/G	ACCC	T	T/C	A/G	T	T	T	A	G/T	G/A	G	C/T	T/A	C/T	T	A/C	C/T	G/C	A	G	C	A	G/A	G	C	C	C	T	G	T	C/T	T	A	G	C	A	C	G	C	G	T/A	A/T	A	A/C	A/C	C
11_CSYH_1065	A	CTTTTTTT	T	ACCC/ACC	T	T	A	T	T	T	A	G	G	G/T	C	T	C	T	A	C	G	A	G	C	A	G/A	G	C/T	C/T	C/T	T	G	T	C	T	A	G/A	C	A	C	G	C	G	T	A	A/T	A	A	A/C
11_CSYH_1071	A	CTTTTTTT	T	ACCC	G/T	T/C	A	T	T	T	A	G/T	G	G	C	T	C	T	A	C	G	A	G	C	A	G	G/A	C/T	C/T	C/T	T/C	G/A	T/G	C/T	T	A	G/A	C	A	C	G	C/T	G	T	A	A/T	A	A	A/C
11_CSYH_1043	A	CTTTTTTT	T	ACCC/ACC	T	T	A	T	T	T	A	G	G	G	C/T	T/A	C	T	A/C	C/T	G/C	A	G	C	A	G/A	G/A	C/T	C/T	C/T	T	G	T	C	T	A	G/A	C	A	C	G	C	G	T	A	A/T	A	A	A
11_CSYH_1048	A	CTTTTTTT	T	ACCC/ACC	T	T	A	T	T	T	A	G	G	G	C/T	T/A	C/T	T	A	C	G	A	G	C	A	G	G	C/T	C/T	C	T	G	T	C	T	A	G/A	C	A	C	G	C	G	T	A	A/T	A/C	A	A
11_CSYH_1075	A	CTTTTTTT	T	ACCC/ACC	T	T	A	T	T	T	A	G	G/A	G	C	T	C	T	A	C	G	A	G	C	A	G	G	C	C/T	C/T	T	G	T	C/T	T	A	G/A	C	A	C	G	C/T	G	T/A	A/T	A/T	A	A	A
11_CSYH_1078	A	CTTTTTTT	T	ACCC/ACC	T	T	A	T	T	T	A	G	G	G	C	T	C	T	A	C	G	A	G	C	A	G	G/A	C/T	C/T	C/T	T	G	T	C	T	A	G/A	C	A	C	G	C	G	T	A	A/T	A	A	A
11_CSYH_1185	A	CTTTTTTT	T/G	ACCC/ACC	T	T	A	T	T	T	A	G	G	G	C	T	C	T	A	C	G	A	G	C	A	G	G	C	C	C/T	T	G/A	T/G	C	T	A	G/A	C	A	C	G	C/T	G	T	A	A/T	A	A	A
11_CSYH_1044	A	CTTTTTTT	T	ACCC/ACC	T	T	A	T	T	T	A	G	G	G/T	C/T	T/A	C/T	T	A	C	G	A	G	C	A	G/A	G/A	C/T	C/T	C/T	T/C	G/A	T/G	C	T	A	A	C	A	C	G	C/T	G	T	A	A	A	A	A/C
11_CSYH_1013	A	CTTTTTTT	T	ACCC/ACC	T	T	A	T	T	T	A	G	G	G	C	T	C	T	A/C	C/T	G/C	A	G	C	A	G	G/A	C/T	C/T	C/T	T	G/A	T/G	C	T	A	G/A	C	A	C	G	C	G	T	A	A	A	A	A
11_CSYH_1037	A	CTTTTTTT	T	ACCC/ACC	T	T	A	T	T	T	A	G	G	T	C	T	C	T	A	C	G	A	G/C	C/G	A/G	G/A	G/A	C/T	C/T	C/T	T	G	T	C	T	A	A	C	A	C	G	C	G	T/A	A/T	A	A/C	A/C	A/C
11_CSYH_1105	A	CTTTTTTT	T	ACCC/ACC	T	T	A	T	T	T	A	G	G	G	C	T	C	T	A	C	G	A	G	C	A	G	G/A	C/T	C/T	C/T	T/C	G/A	T/G	C	T	A	G/A	C	A	C	G	C	G	T	A	A/T	A	A	A
11_CSYH_1052	A	CTTTTTTT	T	ACCC/ACC	T	T	A	T	T	T	A	G	G/A	G	C/T	T/A	C/T	T	A	C	G	A	G	C	A	G/A	G/A	C/T	C/T	C/T	T	G/A	T/G	C	T	A	G/A	C	A	C	G	C	G	T/A	A/T	A/T	A	A	A/C
11_CSYH_1076	A	CTTTTTTT	T	ACCC/ACC	T	T	A	T	T	T	A	G	G	G/T	C/T	T/A	C/T	T	A	C	G	A	G/C	G	G	G	G/A	C/T	C/T	C/T	T	G/A	T/G	C	T	A	G	C	A	C	G	C	G	T	A	A	A	A/C	A/C
11_CSYH_1154	A	CTTTTTTT	T	ACCC/ACC	T	T	A	T	T	T	A	G	G	G	C/T	T/A	C/T	T	A	C	G	A	G	C	A	G	G/A	C/T	C/T	C/T	T	G	T	C	T	A	G/A	C	A	C	G	C	G	T	A	A/T	A	A	A
11_CSYH_1174	A	CTTTTTTT	T	ACCC/ACC	T	T/C	A	T	T	T	A	G	G	G	C	T	C	T	A	C	G	A	G	C	A	G/A	G/A	C/T	C/T	C/T	T/C	G/A	T/G	C	T	A	G/A	C	A	C	G	C	G	T	A	A	A	A	A
11_CSYH_1055	A	CTTTTTTT	T	ACCC/ACC	T	T	A/G	T	T	T	A	G	G	G	C/T	T/A	C/T	T	A/C	C/T	G/C	A	G	C	A	G	G/A	C/T	C/T	C/T	T/C	A	G	C	T	A	G/A	C	A	C	G	C	G	T	A	A/T	A/C	A	C
11_CSYH_1086	A	CTTTTTTT	T	ACCC/ACC	T	T	A	T	T	T	A	G	G	T	C	T	C	T	A	C	G	A	G	C	A	G	G/A	C/T	C/T	C/T	T	G	T	C	T	A	G/A	C/T	A/G	C/T	G	C/T	G	T	A	A	A	A	A
11_CSYH_1093	A	CTTTTTTT	T	ACCC/ACC	T	T	A	T	T	T	A	G	G	G	C	T	C	T	A	C	G	A	G	C	A	G/A	G/A	C/T	C/T	C/T	T	G/A	T/G	C	T	A	G/A	C	A	C	G	C	G	T	A	A/T	A	A	C
11_CSYH_1096	A	CTTTTTTT	T	ACCC/ACC	T	T	A	T	T	T	A	G	G	T	C/T	T/A	C	T	A/C	C/T	G/C	A	G	C	A	G/A	G/A	C/T	C/T	C/T	T	G/A	T/G	C	T/C	A	G/A	C	A	C	G	C	G	T	A	A	A	A	A
11_CSYH_1197	A	CTTTTTTT	T	ACCC/ACC	T	T	A/G	T	T	T	A	G	G	G	C	T	C	T	A/C	C	G	A	G	C	A	G/A	G/A	C/T	C/T	C/T	T/C	G/A	T/G	C	T	A	G	C	A	C	G	C	G	T	A	A	A	A	A/C
11_CSYH_1212	A	CTTTTTTT	T	ACCC/ACC	T	T	A	T	T	T	A	G	G	G/T	C/T	T/A	C	T	A	C	G	A	G/C	C/G	A	G	G	C	C/T	C	T	G/A	T/G	C	T	A	G/A	C	A	C	G	C	G	T	A	A/T	A	A	A
11_CSYH_1103	A	CTTTTTTT	T	ACCC/ACC	T	T	A	T	T	T	A	G/T	G	G	C/T	T/A	C	T	A	C	G	A	G	C	A	G/A	G/A	C/T	C/T	C/T	T/C	G	T	C	T	A	G/A	C	A	C	G	C	G	T	A	A/T	A	A	A/C
11_CSYH_1158	A	CTTTTTTT	T/G	ACCC/ACC	T	T	A	T	T	T	A	G	G	G/T	C	T	C	T	A	C	G	A	G/C	G	G	G/A	G/A	C/T	C/T	C/T	T	G/A	T	C	T	A	G/A	C	A	C	G	C	G	T	A	A/T	A	A	A/C
11_CSYH_1178	A	CTTTTTTT	T	ACCC/ACC	T	T	A	T	T	T	A	G/T	G	G	C/T	T/A	C	T	A/C	C/T	G/C	A/G	G/C	C/G	A/G	G/A	G/A	C/T	C	C/T	T	G/A	T/G	C	T	A	G/A	C	A	C	G	C	G	T	A	A	A	A	A
11_CSYH_1198	A	CTTTTTTT	T	ACCC/ACC	T	T	A	T	T	T	A	G	G	G	C	T	C	T	A	C	G	A	G	C	A	G	G/A	C/T	C/T	C/T	T	G/A	T/G	C	T	A	G/A	C	A	C	G	C	G	T	A	A/T	A	A	A/C
11_CSYH_1124	A	CTTTTTTT	T	ACCC	T	T	A	T	T	T	A	G	G	G/T	C/T	T/A	C/T	T	A	C	G	A	G	C	A	G	G/A	C/T	C/T	C/T	T	G/A	T/G	C	T	A	G/A	C	A	C	G	C	G	T	A	A	A	A	A
11_CSYH_1132	A	CTTTTTTT	T	ACCC/ACC	T	T	A	T	T	T	A	G	G	T	C	T	C	T	A/C	C	G	A	G	C	A	G/A	G/A	C/T	C/T	C/T	T	G/A	T/G	C	T	A	G/A	C	A	C	G	C	G	T	A	A/T	A/C	A	A
11_CSYH_1136	A	CTTTTTTT	T	ACCC/ACC	T	T	A	T	T	T	A	G	G	G	C/T	T/A	C/T	T	A	C	G	A	C	C/G	A/G	G	G/A	C/T	C/T	C/T	T	G/A	T/G	C	T	A	G	C	A	C	G	C	G	T	A	A/T	A	A	A/C
11_CSYH_1012	A	CTTTTTTT	T	ACCC/ACC	G/T	T	A	T	T	T	A	G	G	G/T	C	T	C	T	A	C	G	A	G	C	A	G/A	G/A	C/T	C/T	C/T	T	G	T	C	T	A	G/A	C	A	C	G	C	G	T	A	A	A	A	A/C
11_CSYH_1072	A	CTTTTTTT	T	ACCC/ACC	T	T	A	T	T	T	A	G	G	G	C/T	T/A	C	T	A	C	G	A	G	C	A	G	G/A	C/T	C/T	C/T	C	A	G	C	T	A	G/A	C	A	C	G	C	G	T	A	A/T	A	A	A/C
11_CSYH_1079	A	CTTTTTTT	T	ACCC/ACC	G/T	T	A	T	T	T	A	G/T	G	G	C	T	C	T	A	C	G	A	G/C	C/G	A/G	G	G	C	C	C/T	T	G/A	T/G	C	T	A	G/A	C	A	C	G	C	G	T	A	A/T	A	A	A
11_CSYH_1169	A	CTTTTTTT	T	ACCC/ACC	T	T	A	T	T	T	A	G	G	G/T	C	T	C	T/C	A/C	C	G	A	G	C	A	G	G	C	C/T	C/T	T	G/A	T/G	C	T	A	G/A	C	A	C	G	C/T	G	T	A	A	A	A	A
11_CSYH_1177	A	CTTTTTTT	T	ACCC/ACC	T	T	A	T	T	T	A	G	G	T	C	T	C	T	A	C	G	A	G	C	A	G	G/A	C/T	C/T	C/T	T/C	G/A	T/G	C	T	A	G/A	C	A	C	G	C	G	T	A	A/T	A	A	A
11_CSYH_1042	A	CTTTTTTT	T	ACCC/ACC	T	T	A	T	T	T	A	G	G	G/T	C	T	C	T	A	C	G	A	G/C	C/G	A/G	G	G/A	C/T	C/T	C/T	T/C	G/A	T/G	C	T	A	G/A	C	A	C	G	C	G	T	A	A	A	A	A/C
11_CSYH_1116	A	CTTTTTTT	T	ACCC/ACC	T	T	A	T	T	T	A	G	G	G	C	T	C	T	A	C	G	A/G	G/C	G	G	G/A	G/A	C/T	C/T	C/T	T/C	G/A	T/G	C	T	A	G/A	C	A	C	G	C	G	T	A	T	A/C	A/C	A/C
11_CSYH_1192	A	CTTTTTTT	T	ACCC/ACC	G/T	T	A	T	T	T	A	G	G	G/T	C	T	C	T	A/C	C	G	A	G	C	A	G/A	G/A	C/T	C/T	C/T	T/C	G/A	T/G	C	T/C	A	G	C	A	C	G	C	G	T	A	A/T	A/C	A/C	A
11_CSYH_1001	A	CTTTTTTT	T	ACCC	T	T	A	T	T	T	A	G	G	G/T	C	T	C	T	A	C	G	A	G	C/G	A	G	G/A	C/T	C/T	C/T	T	G/A	T/G	C	T	A	G/A	C/T	A/G	C/T	G	C	G	T	A	A/T	A	A	A
11_CSYH_1026	A	CTTTTTTT	T	ACCC/ACC	T	T	A	T	T	T	A	G	G	G/T	C/T	T/A	C/T	T	A	C	G	A/G	C	G	G	G/A	G	C/T	C/T	C/T	T/C	G/A	T/G	C	T	A	G/A	C	A	C	G	C	G	T	A	A/T	A	A	A
11_CSYH_1045	A	CTTTTTTT	T	ACCC/ACC	T	T	A	T	T	T	A	G	G	G	C/T	T/A	C	T	A	C	G	A	G	C	A	G	G/A	C/T	C/T	C/T	T	G	T	C	T	A	G	C	A	C	G	C	G	T	A	A/T	A	A	A/C
11_CSYH_1094	A	CTTTTTTT	T	ACCC/ACC	T	T	A	T	T	T	A	G	G	G	C	T	C	T	A	C	G	G	G/C	C/G	A/G	G	G/A	C/T	C/T	C/T	T	G/A	T/G	C	T	A	G/A	C	A	C	G	C	G	T	A	A/T	A	A	A
11_CSYH_1127	A	CTTTTTTT	T	ACCC/ACC	T	T	A	T	T	T	A	G	G	G	C/T	T/A	C/T	T	A	C	G	A	G	C	A	G/A	G/A	C/T	C/T	C/T	T	G	T	C	T	A	G/A	C	A	C	G	C	G	T	A	A	A	A	A/C
11_CSYH_1145	A	CTTTTTTT	T	ACCC/ACC	T	T	A	T	T	T	A	G	G	T	C	T	C	T	A	C	G	A	G	C	A	G	G/A	C/T	C/T	C/T	T/C	G/A	T/G	C	T	A	G/A	C/T	A/G	C/T	G	C	G	T	A	A/T	A	A	A
11_CSYH_1165	A	CTTTTTTT	T	ACCC/ACC	T	T	A	T	T	T	A	G	G	G	C	T	C	T	A	C	G	A	C	C/G	A/G	G	G/A	C/T	C/T	C/T	T	G/A	T/G	C	T	A	G/A	C/T	A/G	C/T	G	C	G	T	A	A	A	A	A/C
11_CSYH_1166	A	CTTTTTTT	T	ACCC/ACC	T	T	A	T	T	T	A	G	G	G	C/T	T	C	T	A	C	G	A	G	C	A	G	G	C	C	C/T	T	G/A	T/G	C	T	A	G/A	C	A	C	G	C/T	G	T	A	A/T	A	A	A
11_CSYH_1179	A	CTTTTTTT	T	ACCC/ACC	T	T	A	T	T	T	A	G	G	G	C	T	C	T	A/C	C/T	G/C	A	G	C	A	G	G/A	C/T	C/T	C/T	T	G/A	T/G	C	T	A	G/A	C	A	C	G	C	G	T	A	A	A	A	A
11_CSYH_1182	A	CTTTTTTT	T	ACCC/ACC	T	T	A	T	T	T	A	G	G	G	C	T	C	T	A	C	G	A	G	C	A	G	G	C/T	C/T	C/T	T	G/A	T/G	C	T	A	G	C	A	C	G	C	G	T	A	T	A	A	A/C
11_CSYH_1207	A	CTTTTTTT	T	ACCC/ACC	T	T	A	T	T	T	A	G	G	G/T	C	T	C	T	A	C	G	A	G/C	C/G	A/G	G	G/A	C/T	C/T	C/T	T/C	G/A	T/G	C	T	A	G/A	C	A	C	G	C	G	T/A	A/T	A	A	A	A
11_CSYH_1218	A	CTTTTTTT	T	ACCC/ACC	T	T	A	T	T	T	A	G	G/A	G	C/T	T/A	C/T	T	A	C	G	A	G	C	A	G	G/A	C/T	C	C/T	T	G/A	T/G	C	T	A	G	C	A	C	G	C	G	T/A	A/T	A/T	A	A	A
11_CSYH_1018	A	CTTTTTTT	T	ACCC/ACC	T	T	A	T	T	T	A	G	G	T	C	T	C	T	A	C	G	A	G/C	C/G	A/G	G	G/A	C/T	C/T	C/T	T	G/A	T/G	C	T	A	G/A	C	A	C	G	C/T	G	T	A	A	A/C	A	A
11_CSYH_1061	A	CTTTTTTT	T	ACCC/ACC	T	T	A	T	T	T	A	G	G	G/T	C/T	T/A	C	T	A	C	G	A	G/C	C/G	A/G	G	G/A	C/T	C/T	C/T	T/C	G/A	T/G	C	T	A	G	C	A	C	G	C	G	T	A	A/T	A	A	A/C
11_CSYH_1082	A	CTTTTTTT	T	ACCC/ACC	T	T	A	T	T	T	A	G	G	G/T	C	T	C	T	A/C	C/T	G/C	A	G/C	C/G	A/G	G	G/A	C/T	C/T	C/T	T/C	G/A	T/G	C	T	A	G/A	C	A	C	G	C/T	G	T	A	A	A	A	A
11_CSYH_1188	A	CTTTTTTT	T	ACCC/ACC	G/T	T	A	T	T	T	A	G	G	G	C	T	C	T	A	C	G	A	G/C	C/G	A/G	G/A	G/A	C/T	C/T	C/T	T	G/A	G	C	T	A	G/A	C	A	C	G	C	G	T	A	A	A	A	A/C
11_CSYH_1214	A	CTTTTTTT	T	ACCC/ACC	G/T	T	A	T	T	T	A	G	G	G	C	T	C	T	A/C	C/T	G/C	A	C	C/G	A/G	G	G/A	C/T	C/T	C/T	T/C	G	T	C	T	A	G/A	C	A	C	G	C	G	T	A	A/T	A	A	A/C
11_CSYH_1007	A	CTTTTTTT	T	ACCC/ACC	T	T	A	T	T	T	A	G	G	G	C	T	C	T/C	A	C	G	A	G	C	A	G	G/A	C/T	C/T	C/T	T/C	G/A	T/G	C	T	A	G/A	C	A	C	G	C	G	T	A	A/T	A	A	A
11_CSYH_1038	A	CTTTTTTT	T	ACCC/ACC	T	T	A	T	T	T	A	G	G	G/T	C	T	C	T	A	C	G	A	G	C	A	G	G/A	C/T	C/T	C/T	T	G/A	T/G	C	T	A	A	C	A	C	G	C	G	T	A	A/T	A	A	A/C
11_CSYH_1059	A	CTTTTTTT	T	ACCC/ACC	T	T	A	T	T	T	A	G	G	T	C	T	C	T	A	C	G	A/G	G/C	C/G	A/G	G	G/A	C/T	C/T	C/T	T	G/A	T/G	C	T	A	G/A	C	A	C	G	C	G	T	A	A/T	A	A	A
11_CSYH_1089	A	CTTTTTTT	T	ACCC/ACC	T	T	A	T	T	T	A	G	G	T	C	T	C	T	A	C	G	A	C	G	G	G	G/A	C/T	C/T	C/T	T	G	T	C	T	A	G	C	A	C	G	C	G	T/A	A/T	T	A	A	A/C
11_CSYH_1091	A	CTTTTTTT	T	ACCC/ACC	T	T	A	T	T	T	A	G	G	G	C	T	C	T	A	C	G	A/G	G/C	C/G	A/G	G	G/A	C/T	C/T	C/T	T/C	G/A	T/G	C	T	A	G/A	C	A	C	G	C	G	T	A	A	A	A	A
11_CSYH_1108	A/G	CTTTTTTT/CTTT	T	ACCC/ACC	T	T/C	A	T	T	T	A	G	G	G/T	C	T	C	T	A	C	G	A/G	G/C	C/G	A/G	G	G/A	C/T	C/T	C/T	T	G/A	T/G	C	T	A	G/A	C	A	C	G	C	G	T	A	A/T	A	A	A
11_CSYH_1131	A	CTTTTTTT	T	ACCC/ACC	T	T	A	T	T	T	A	G	G	G	C/T	T/A	C	T	A	C	G	A	G	C	A	G	G/A	C/T	C/T	C/T	T	G/A	T/G	C	T	A	G/A	C	A	C	G	C	G	T	A	A/T	A	A	A/C
11_CSYH_1147	A	CTTTTTTT	T	ACCC/ACC	T	T	A	T	T	T	A	G	G	G	C	T	C	T	A	C	G	G	C	C/G	A/G	G	G/A	C/T	C/T	C/T	T/C	G/A	T/G	C	T	A	G/A	C	A	C	G	C	G	T	A	A/T	A	A	A
11_CSYH_1155	A	CTTTTTTT	T	ACCC	T	T	A	T	T	T	A	G	G	G	C	T	C	T	A	C	G	A	G	C	A	G/A	G/A	C/T	C/T	C/T	T/C	G/A	T/G	C	T	A	G/A	C	A	C	G	C/T	G	T/A	A/T	A/T	A	A	A
11_CSYH_1204	A	CTTTTTTT	T	ACCC/ACC	T	T	A	T	T	T	A	G	G	G/T	C	T	C	T	A	C	G	A	G	C	A	G	G	C/T	C/T	C/T	T	G/A	T/G	C	T	A	G/A	C/T	A/G	C/T	G	C	G	T	A	A	A	A	A
11_CSYH_1205	A	CTTTTTTT	T	ACCC	T	T	A	T	T	T	A	G	G	G	C/T	T/A	C	T	A	C	G	A	G	C	A	G	G/A	C/T	C/T	C/T	T	G/A	T/G	C	T	A	G/A	C	A	C	G	C/T	G	T	A	A	A	A	A
11_CSYH_1209	A	CTTTTTTT	T	ACCC/ACC	T	T	A	T	T	T	A	G	G	G/T	C	T	C	T	A	C	G	A	G/C	C/G	A/G	G	G/A	C/T	C/T	C/T	T/C	G/A	T/G	C	T	A	G/A	C	A	C	G	C	G	T	A	T	A	A	A
11_CSYH_1008	A	CTTTTTTT	T	ACCC/ACC	T	T	A	T	T	T	A	G	G	G/T	C	T	C	T	A	C	G	A	C	G	G	G/A	G/A	C/T	C/T	C/T	T/C	A	G	C	T	A	G	C	A	C	G	C	G	T	A	A/T	A	A	A
11_CSYH_1009	A	CTTTTTTT	T	ACCC	G/T	T	A	T	T	T	A	G	G	T	C/T	T/A	C/T	T	A	C	G	A	G	C	A	G	G/A	C/T	C/T	C/T	T	G/A	T	C	T	A	G/A	C	A	C	G	C	G	T	A	A	A	A	A
11_CSYH_1022	A	CTTTTTTT	T	ACCC/ACC	T	T	A	T	T	T	A	G	G	G/T	C	T	C	T	A	C	G	A	G	C	A	G	G/A	C/T	C/T	C/T	T/C	A	G	C	T	A	G/A	C	A	C	G	C	G	T	A	A/T	A	A	A
11_CSYH_1041	A	CTTTTTTT	T	ACCC/ACC	G/T	T	A	T	T	T	A	G	G	G	C	T	C	T	A	C	G	G	G/C	C/G	A/G	G	G/A	C/T	C/T	C/T	T	G	T	C	T	A	G/A	C	A	C	G	C/T	G	T	A	A	A	A	A/C
11_CSYH_1058	A	CTTTTTTT	T	ACC	T	T	A	T	T	T	A	G	G	G	C	T	C	T	A/C	C/T	G/C	A	G	C	A	G	G/A	C/T	C/T	C/T	T/C	G	T/G	C/T	T	A	G/A	C	A	C	G	C	G	T	A	A/T	A	A	A
11_CSYH_1088	A	CTTTTTTT	T	ACCC/ACC	T	T	A	T	T	T	A	G	G	T	C	T	C	T	A	C	G	A	G	C	A	G	G/A	C/T	C/T	C/T	T	G/A	T/G	C	T	A	G/A	C	A	C	G	C	G	T	A	A	A	A	A/C
11_CSYH_1098	A	CTTTTTTT	T	ACCC/ACC	T	T	A	T	T	T	A	G	G	T	C	T	C	T	A	C	G	A	G	C	A	G	G/A	C/T	C/T	C/T	T/C	G/A	T/G	C	T	A	G	C	A	C	G	C	G	T	A	A/T	A	A	A
11_CSYH_1109	A	CTTTTTTT	T	ACCC/ACC	T	T	A	T	T	T	A	G	G	T	C	T	C	T	A	C	G	A	G	C	A	G	G/A	C/T	C/T	C/T	T/C	G/A	T/G	C	T	A	G/A	C	A	C	G	C	G	T	A	A	A	A	A
11_CSYH_1117	A	CTTTTTTT	T	ACCC/ACC	T	T	A	T	T	T	A	G	G	G	C	T	C	T	A	C	G	A	G	C	A	G	G/A	C/T	C/T	C/T	T/C	G/A	T/G	C	T/C	A	G/A	C	A	C	G	C/T	G	T/A	A/T	A/T	A	A	A
11_CSYH_1134	A	CTTTTTTT	T	ACCC/ACC	T	T/C	A	T	T	T	A	G	G	G/T	C	T	C	T	A	C	G	A/G	C	G	A/G	G/A	G/A	C/T	C/T	C/T	T	G/A	T/G	C	T	A	G/A	C	A	C	G	C	G	T	A	T	A	A	A/C
11_CSYH_1153	A	CTTTTTTT	T	ACCC/ACC	T	T	A	T	T	T	A	G	G	G	C	T	C	T	A	C	G	A	G/C	C/G	A/G	G	G/A	C/T	C/T	C/T	T	G	T	C	T	A	G/A	C	A	C	G	C	G	T	A	A	A	A	A
11_CSYH_1194	A	CTTTTTTT	T	ACCC/ACC	T	T	A	T	T	T	A	G	G	G/T	C	T	C	T	A	C	G	A	G	C	A	G/A	G/A	C/T	C/T	C/T	T/C	G/A	T/G	C	T	A	G/A	C	A	C	G	C/T	G	T	A	A/T	A	A	A
11_CSYH_1199	A	CTTTTTTT	T	ACCC/ACC	T	T	A	T	T	T	A	G	G	G	C	T	C	T/C	A	C	G	G	G/C	C/G	A/G	G	G/A	C/T	C/T	C/T	T	G	T	C	T	A	G/A	C	A	C	G	C	G	T	A	A	A	A	A
11_CSYH_1025	A	CTTTTTTT	T	ACCC/ACC	T	T	A	T	T	T	A	G	G	T	C	T	C	T	A	C	G	A	G/C	G	A/G	G	G	C/T	C/T	C/T	T	G	T	C	T	A	G	C/T	A/G	C/T	G	C	G	T	A	T	A	A	A
11_CSYH_1085	A	CTTTTTTT	T	ACCC/ACC	T	T	A	T	T	T	A	G	G	T	C	T	C	T	A/C	C	G	A/G	G/C	G	G	G/A	G	C	C	C/T	T	G	T	C	T/C	A	G/A	C	A	C	G	C/T	G	T	A	A/T	A	A	A
11_CSYH_1202	A	CTTTTTTT	T	ACCC/ACC	T	T	A	T	T	T	A	G	G	G/T	C	T	C	T	A	C	G	A	G	C	A	G/A	G/A	C/T	C/T	C	T/C	G/A	T/G	C	T	A	G/A	C	A	C	G	C	G	T	A	T	A	A	A
11_CSYH_1203	A	CTTTTTTT	T	ACCC/ACC	T	T/C	A	T	T	T	A	G	G	G	C	T	C	T	A	C	G	A	G	C	A	G	G/A	C/T	C/T	C/T	T/C	A	G	C	T	A	G/A	C	A	C	G	C	G	T	A	A/T	A	A	A
11_CSYH_1003	A	CTTTTTTT	T	ACCC	G/T	T	A	T	T	T	A	G	G	G/T	C	T	C	T	A	C	G	A/G	C	C/G	A/G	G	G	C/T	C/T	C/T	T/C	G/A	T/G	C	T	A	G/A	C	A	C	G	C	G	T	A	T	A	A	A/C
11_CSYH_1046	A	CTTTTTTT	T	ACCC/ACC	T	T	A	T	T	T	A	G	G/A	G/T	C	T	C	T	A/C	C	G	A	G	C	A	G	G/A	C/T	C/T	C/T	T	G/A	G	C	T	A	G/A	C	A	C	G	C	G	T	A	A/T	A	A	A/C
11_CSYH_1063	A	CTTTTTTT	T	ACCC/ACC	T	T	A	T	T	T	A	G	G	G/T	C	T	C	T	A	C	G	A/G	C	C/G	A/G	G	G/A	C/T	C/T	C/T	T	G/A	T/G	C	T	A	G/A	C	A	C	G	C	G	T	A	A/T	A	A	A
11_CSYH_1081	A	CTTTTTTT	T	ACCC/ACC	T	T	A	T	T	T	A	G	G	G	C/T	T/A	C	T	A	C	G	A	G	C	A	G/A	G/A	C/T	C/T	C/T	T	G	T	C	T	A	G/A	C	A	C	G	C	G	T	A	T	A	A	A/C
11_CSYH_1095	A	CTTTTTTT	T	ACCC/ACC	T	T	A	T	T	T	A	G	G	G/T	C/T	T/A	C/T	T	A	C	G	A/G	C	G	A/G	G	G/A	C/T	C/T	C/T	T	G	T	C	T	A	G/A	C	A	C	G	C	G	T	A	A	A	A	A
11_CSYH_1128	A	CTTTTTTT	T	ACCC/ACC	T	T	A	T	T	T	A	G	G	G	C	T	C	T	A	C	G	A	G/C	C/G	A/G	G	G/A	C/T	C/T	C/T	T/C	G/A	T/G	C	T	A	G/A	C	A	C	G	C	G	T	A	A	A	A	A
11_CSYH_1148	A	CTTTTTTT	T	ACCC/ACC	T	T	A	T	T	T	A	G	G	G/T	C	T	C	T	A	C	G	A	C	G	G	G	G/A	C/T	C/T	C/T	T	G/A	T/G	C	T	A	A	C	A	C	G	C/T	G	T	A	A	A/C	A/C	A
11_CSYH_1164	A	CTTTTTTT	T	ACCC/ACC	T	T	A	T	T	T	A	G	G	T	C	T	C	T	A	C	G	A	G/C	C/G	A/G	G/A	G/A	C/T	C/T	C/T	T/C	G/A	T/G	C	T	A	A	C	A	C	G	C	G	T	A	T	A/C	A	A
11_CSYH_1201	A	CTTTTTTT	T	ACCC/ACC	T	T	A	T	T	T	A	G	G	G	C/T	T/A	C	T	A	C	G	A	G	C	A	G	G/A	C/T	C/T	C/T	T	G/A	T/G	C	T	A	G/A	C/T	A/G	C/T	G	C	G	T	A	A/T	A	A	A
11_CSYH_1208	A	CTTTTTTT	T	ACCC	G/T	T	A	T	T	T	A	G	G	G	C	T	C	T	A	C	G	A	G	C	A	G	G/A	C/T	C/T	C/T	T/C	G/A	T/G	C	T	A	G/A	C	A	C	G	C	G	T	A	T	A	A	A
11_CSYH_1217	A	CTTTTTTT	T	ACCC/ACC	G/T	T	A	T	T	T	A	G	G	T	C	T	C	T	A	C	G	A/G	C	C/G	A/G	G	G/A	C/T	C/T	C/T	T/C	G/A	T/G	C	T	A	G/A	C	A	C	G	C	G	T	A	A	A	A	A
11_CSYH_1011	A	CTTTTTTT	T	ACCC/ACC	T	T	A	T	T	T	A	G	G	G/T	C	T	C	T	A	C	G	A	G	C	A	G	G/A	C/T	C/T	C/T	T	G/A	T/G	C	T	A	G/A	C	A	C	G	C	G	T	A	A	A	A	A
11_CSYH_1039	A	CTTTTTTT	T	ACCC	G/T	T	A	T	T	T	A	G	G	G	C	T	C	T	A	C	G	A/G	G/C	C/G	A/G	G	G/A	C/T	C/T	C/T	T	G/A	T/G	C	T	A	G/A	C	A	C	G	C	G	T	A	A/T	A	A	A
11_CSYH_1049	A	CTTTTTTT	T	ACCC/ACC	T	T	A	T	T	T	A	G	G	T	C/T	T/A	C/T	T	A/C	C	G	A	G	C	A	G	G/A	C/T	C/T	C/T	T/C	G/A	G	C	T	A	G/A	C	A	C	G	C/T	G	T	A	A	A	A	A
11_CSYH_1056	A	CTTTTTTT	T	ACCC/ACC	T	T	A	T	T	T	A	G	G	G	C	T	C	T	A	C	G	A	G/C	C/G	A/G	G	G/A	C/T	C/T	C/T	T	G/A	T/G	C	T	A	G/A	C	A	C	G	C/T	G	T	A	A	A	A	A
11_CSYH_1064	A	CTTTTTTT	T	ACCC	T	T	A	T	T	T	A	G	G	G/T	C	T	C	T	A	C	G	A	G	C	A	G/A	G	C/T	C/T	C/T	T/C	G/A	T/G	C	T	A	G/A	C	A	C	G	C/T	G	T	A	T	A	A	A
11_CSYH_1067	A	CTTTTTTT	T	ACCC/ACC	T	T	A	T	T	T	A	G	G	G/T	C	T	C	T	A	C	G	A	G	C	A	G	G/A	C/T	C/T	C/T	T/C	G/A	T/G	C	T	A	G/A	C	A	C	G	C	G	T	A	A/T	A	A	A/C
11_CSYH_1087	A	CTTTTTTT	T	ACCC/ACC	T	T	A	T	T	T	A	G/T	G	T	C	T	C	T	A	C	G	A	G	C	A	G/A	G/A	C/T	C/T	C/T	T/C	G/A	T/G	C	T	A	G/A	C	A	C	G	C	G	T	A	A/T	A	A	A/C
11_CSYH_1162	A	CTTTTTTT	T	ACCC/ACC	G/T	T	A	T	T	T	A	G	G	G/T	C	T	C	T	A	C	G	A	G/C	C/G	A/G	G	G/A	C/T	C/T	C/T	T	G/A	T/G	C	T	A	G/A	C	A	C	G	C	G	T	A	A/T	A	A	A
11_CSYH_1167	A	CTTTTTTT	T	ACCC/ACC	T	T	A	T	T	T	A	G	G	G/T	C/T	T/A	C/T	T	A	C	G	A	G	C	A	G	G/A	C/T	C/T	C/T	T	G	T	C	T	A	A	C	A	C	G	C/T	G	T	A	A/T	A	A	A
11_CSYH_1168	A/G	CTTTTTTT/CTTT	T	ACCC	T	T	A	T	T	T	A	G	G	G	C	T	C	T/C	A	C	G	A	G	C	A	G	G/A	C/T	C/T	C/T	T	G/A	T/G	C	T	A	G/A	C	A	C	G	C	G	T	A	A/T	A	A	A/C
11_CSYH_1002	A	CTTTTTTT	T	ACCC/ACC	T	T	A	T	T	T	A	G	G	G/T	C	T	C	T	A	C	G	A	C	G	G	G	G/A	C/T	C/T	C/T	T	G/A	T/G	C	T	A	G/A	C	A	C	G	C	G	T	A	A	A	A	A
11_CSYH_1006	A	CTTTTTTT	T	ACCC	G/T	T	A	T	T	T	A	G	G	T	C	T	C	T/C	A	C	G	A	G	C	A	G	G/A	C/T	C/T	C/T	T/C	G/A	T	C	T	A	G/A	C/T	A/G	C/T	G	C	G	T/A	A/T	A/T	A	A	A
11_CSYH_1014	A	CTTTTTTT	T	ACCC/ACC	T	T	A	T	T	T	A	G	G	G/T	C	T	C	T	A	C	G	A	G/C	C/G	A/G	G/A	G/A	C/T	C/T	C/T	T/C	G/A	T/G	C	T	A	G/A	C	A	C	G	C	G	T	A	A/T	A	A	A
11_CSYH_1029	A	CTTTTTTT	T	ACCC/ACC	T	T	A	T	T	T	A	G	G	T	C/T	T/A	C	T	A	C	G	A	G	C	A	G	G/A	C/T	C/T	C/T	T/C	G/A	T/G	C	T	A	G/A	C	A	C	G	C	G	T	A	A/T	A/C	A	A
11_CSYH_1083	A	CTTTTTTT	T	ACCC/ACC	T	T	A	T	T	T	A	G	G	G	C	T	C	T	A/C	C	G	A	G	C	A	G	G/A	C/T	C/T	C/T	T	G/A	T/G	C	T	A	G/A	C	A	C	G	C	G	T	A	A/T	A	A	A
11_CSYH_1107	A	CTTTTTTT	T	ACCC/ACC	T	T	A	T	T	T	A	G	G	G	C	T	C	T	A	C	G	A	G	C	A	G/A	G	C/T	C/T	C/T	C	A	G	C	T	A	G/A	C	A	C	G	C	G	T	A	A	A	A	C
11_CSYH_1111	A	CTTTTTTT	T	ACCC/ACC	T	T	A	T	T	T	A	G/T	G	G	C/T	T/A	C/T	T	A/C	C/T	G	A	G	C	A	G	G/A	C/T	C/T	C/T	T	G/A	T/G	C	T	A	G/A	C	A	C	G	C	G	T	A	A	A	A	A
11_CSYH_1114	A	CTTTTTTT	T	ACCC/ACC	T	T	A	T	T	T	A	G	G	G/T	C	T	C	T	A	C	G	A	G	C	A	G	G	C	C/T	C/T	T	G	T	C	T	A	A	C	A	C	G	C	G	T	A	A	A	A	A/C
11_CSYH_1151	A	CTTTTTTT	T	ACCC/ACC	T	T	A	T	T	T	A	G	G	G/T	C	T	C	T	A	C	G	A	G	C	A	G	G/A	C/T	C/T	C/T	T	G/A	T/G	C	T	A	G/A	C	A	C	G	C	G	T	A	A/T	A	A	A
11_CSYH_1156	A	CTTTTTTT	T	ACCC/ACC	T	T	A	T	T	T	A	G	G	G/T	C	T	C	T/C	A	C	G	A	C	C/G	A/G	G	G/A	C/T	C/T	C/T	T	G/A	T/G	C	T	A	G/A	C	A	C	G	C	G	T	A	T	A	A	A
11_CSYH_1172	A	CTTTTTTT	T	ACCC/ACC	T	T	A	T	T	T	A	G	G	G	C	T	C	T	A	C	G	A	G/C	C/G	A/G	G	G/A	C/T	C/T	C/T	T/C	A	G	C	T	A	G/A	C	A	C	G	C	G	T	A	T	A	A	A
11_CSYH_1187	A	CTTTTTTT	T	ACCC/ACC	T	T	A	T	T	T	A	G	G	G/T	C	T	C	T	A	C	G	A	G	C/G	A/G	G	G/A	C/T	C/T	C/T	T/C	G/A	T/G	C	T	A	G	C/T	A/G	C/T	G	C/T	G	T	A	A/T	A	A	A
11_CSYH_1191	A	CTTTTTTT	T	ACCC/ACC	T	T	A	T	T	T	A	G	G	G	C	T	C	T	A	C	G	A	G/C	C/G	A/G	G/A	G/A	C/T	C/T	C/T	T	G/A	T/G	C	T	A	G/A	C	A	C	G	C	G	T	A	A/T	A	A	A/C
11_CSYH_1017	A	CTTTTTTT	T	ACCC/ACC	T	T	A	T	T	T	A	G	G	G	C/T	T/A	C/T	T	A	C	G	A	G	C	A	G	G/A	C/T	C/T	C/T	T	G/A	T/G	C	T	A	G/A	C	A	C	G	C	G	T	A	A	A	A	A
11_CSYH_1021	A	CTTTTTTT	T	ACCC/ACC	T	T	A	T	T	T	A	G	G	G	C	T	C	T	A	C	G	A	G	C	A	G/A	G/A	C/T	C/T	C/T	T	G/A	T/G	C	T	A	G/A	C	A	C	G	C/T	G	T	A	A	A	A	A
11_CSYH_1028	A	CTTTTTTT	T	ACCC/ACC	T	T	A	T	T	T	A	G	G	G/T	C	T	C	T	A	C	G	A/G	C	G	G	G	G/A	C/T	C/T	C/T	T	G/A	T/G	C	T	A	G/A	C	A	C	G	C/T	G	T	A	A/T	A	A	A/C
11_CSYH_1053	A	CTTTTTTT	T	ACCC/ACC	T	T	A	T	T	T	A	G	G	G	C	T	C	T	A	C	G	A	G	C	A	G	G/A	C/T	C/T	C/T	T/C	G/A	T/G	C	T	A	A	C	A	C	G	T	G	T	A	A/T	A	A	A
11_CSYH_1121	A	CTTTTTTT	T	ACCC	G/T	T	A	T	T	T	A	G	G	G	C/T	T/A	C/T	T	A/C	C	G	A	G	C	A	G	G/A	C/T	C/T	C/T	T/C	G/A	T/G	C	T	A	G/A	C/T	A/G	C/T	G	C	G	T/A	A/T	A/T	A	A	A
11_CSYH_1144	A	CTTTTTTT	T	ACCC/ACC	T	T	A	T	T	T	A	G	G	T	C	T	C	T	A	C	G	A	G	C	A	G	G/A	C/T	C/T	C/T	T/C	G/A	T/G	C	T	A	A	C	A	C	G	C/T	G	T	A	A/T	A	A	A
11_CSYH_1184	A	CTTTTTTT	T	ACCC/ACC	T	T	A	T	T	T	A	G	G	T	C	T	C	T	A	C	G	A	G	C	A	G	G/A	C/T	C/T	C/T	T/C	G/A	T/G	C	T	A	G	C	A	C	G	C	G	T	A	A	A	A	A
11_CSYH_1213	A	CTTTTTTT	T	ACCC	T	T	A	T	T	T	A	G	G	G/T	C	T	C	T	A	C	G	A	G	C	A	G	G/A	C/T	C/T	C/T	C	A	G	C	T	A	G/A	C	A	C	G	C	G	T	A	A/T	A	A	A
11_CSYH_1027	A	CTTTTTTT	T	ACCC/ACC	T	T	A	T	T	T	A	G	G	G/T	C	T	C	T	A	C	G	A	G	C	A	G	G/A	C/T	C/T	C/T	T	G/A	T/G	C	T	A	G/A	C	A	C	G	C/T	G	T	A	A/T	A	A	A
11_CSYH_1031	A	CTTTTTTT	T	ACCC/ACC	T	T	A	T	T	T	A	G	G	G/T	C/T	T	C	T	A	C	G	A	G	C	A	G/A	G/A	C/T	C/T	C/T	T/C	G/A	T/G	C	T	A	G/A	C	A	C	G	C	G	T	A	A/T	A	A	A
11_CSYH_1073	A	CTTTTTTT	T	ACCC/ACC	T	T	A	T	T	T	A	G	G	G/T	C	T	C	T	A	C	G	A	G	C	A	G	G/A	C/T	C/T	C/T	T/C	G/A	T/G	C	T	A	G/A	C/T	A/G	C/T	G	C	G	T	A	T	A	A	A
11_CSYH_1106	A	CTTTTTTT	T	ACCC/ACC	T	T	A	T	T	T	A	G	G	G/T	C	T	C	T	A	C	G	A	G	C	A	G	G/A	C/T	C/T	C/T	T	G/A	T/G	C	T	A	G/A	C/T	A/G	C/T	G	C	G	T	A	A/T	A	A	A
11_CSYH_1113	A	CTTTTTTT	T	ACCC/ACC	T	T	A	T	T	T	A	G	G	G/T	C	T	C	T	A	C	G	A	G	C	A	G	G/A	C/T	C/T	C/T	T	G	T	C	T	A	G/A	C	A	C	G	C/T	G	T	A	T	A	A	A
11_CSYH_1126	A	CTTTTTTT	T	ACCC/ACC	T	T	A	T	T	T	A	G	G	T	C	T	C	T	A/C	C/T	G/C	A	G	C	A	G	G/A	C/T	C/T	C/T	T	G/A	T/G	C	T	A	G/A	C	A	C	G	C	G	T	A	A/T	A	A	A
11_CSYH_1133	A	CTTTTTTT	T	ACCC	G/T	T	A	T	T	T	A	G	G	G	C	T	C	T	A	C	G	A	G	C	A	G	G/A	C/T	C/T	C/T	T/C	G/A	T/G	C	T	A	G/A	C	A	C	G	C	G	T	A	T	A	A	A
11_CSYH_1137	A	CTTTTTTT	T	ACCC/ACC	T	T	A	T	T	T	A	G	G	G/T	C	T	C	T	A	C	G	G	G/C	C/G	A/G	G	G	C/T	C/T	C/T	T/C	G/A	T/G	C	T	A	G/A	C	A	C	G	C/T	G	T	A	A/T	A	A	A
11_CSYH_1211	A	CTTTTTTT	T	ACCC/ACC	T	T	A	T	T	T	A	G	G	G/T	C/T	T/A	C	T	A	C	G	A	G	C	A	G	G/A	C/T	C/T	C/T	T/C	G/A	T/G	C	T	A	G/A	C	A	C	G	C	G	T	A	A/T	A	A	A
11_CSYH_1024	A	CTTTTTTT	T	ACCC/ACC	T	T	A	T	T	T	A	G	G	G/T	C	T	C	T/C	A	C	G	A	G	C	A	G	G/A	C/T	C/T	C/T	T/C	A	G	C	T	A	G/A	C	A	C	G	C	G	T	A	A	A	A	A/C
11_CSYH_1051	A	CTTTTTTT	T	ACCC	G/T	T	A	T	T	T	A	G	G	G	C	T	C	T	A	C	G	A	G	C	A	G	G/A	C/T	C/T	C/T	T/C	G/A	T/G	C	T/C	A	G/A	C	A	C	G	C	G	T	A	T	A	A	A
11_CSYH_1068	A	CTTTTTTT	T	ACCC/ACC	T	T	A	T	T	T	A	G	G	G	C	T	C	T/C	A/C	C	G	A	G	C	A	G	G/A	C/T	C/T	C/T	T/C	G/A	T/G	C	T	A	A	C	A	C	G	T	G	T	A	A/T	A	A	A/C
11_CSYH_1077	A	CTTTTTTT	T	ACCC/ACC	G/T	T	A	T	T	T	A	G	G	T	C/T	T/A	C	T	A	C	G	A/G	C	G	G	G	G	C/T	C/T	C/T	T	G/A	T/G	C/T	T	A	G/A	C	A	C	G	C	G	T	A	A	A	A	A
11_CSYH_1084	A	CTTTTTTT	T	ACCC/ACC	T	T	A	T	T	T	A	G	G	G/T	C	T	C	T	A/C	C/T	G/C	A	G	C	A	G	G/A	C/T	C/T	C/T	T	G/A	T/G	C	T	A	G	C	A	C	G	C/T	G	T	A	A/T	A	A	A
11_CSYH_1101	A	CTTTTTTT	T	ACCC	G/T	T	A	T	T	T	A	G	G	G/T	C	T	C	T	A	C	G	A	G	C	A	G	G	C	C/T	C/T	T	G	T	C	T	A	G/A	C	A	C	G	C	G	T	A	A/T	A	A	A
11_CSYH_1138	A	CTTTTTTT	T	ACCC/ACC	T	T	A	T	T	T	A	G	G	T	C/T	T/A	C	T	A	C	G	A	G	C	A	G	G/A	C/T	C/T	C/T	T/C	G/A	T/G	C	T	A	G/A	C	A	C	G	C/T	G	T	A	A/T	A	A	A
11_CSYH_1163	A	CTTTTTTT	T	ACCC/ACC	T	T	A	T	T	T	A	G	G	G/T	C	T	C	T	A	C	G	A	G	C	A	G	G/A	C/T	C/T	C/T	T/C	G/A	T/G	C	T	A	G	C/T	A/G	C/T	G	C/T	G	T/A	A/T	A/T	A	A	A
11_CSYH_1175	A	CTTTTTTT	T	ACCC/ACC	T	T	A	T	T	T	A	G	G	G	C/T	T/A	C	T	A	C	G	A	G	C	A	G	G/A	C/T	C/T	C/T	T/C	G/A	T/G	C	T	A	G/A	C	A	C	G	C	G	T	A	A	A	A	A/C
11_CSYH_1216	A	CTTTTTTT	T	ACCC/ACC	T	T	A	T	T	T	A	G	G	G	C	T	C	T	A	C	G	A	G	C	A	G	G/A	C/T	C/T	C/T	T/C	G/A	T/G	C	T	A	A	C	A	C	G	C/T	G	T	A	A/T	A	A	A
11_CSYH_1004	A	CTTTTTTT	T	ACCC/ACC	T	T	A	T	T	T	A	G	G	G	C	T	C	T	A	C	G	A/G	C	C/G	A	G	G/A	C/T	C/T	C/T	T/C	G/A	T/G	C	T/C	A	G/A	C	A	C	G	C	G	T	A	A/T	A	A	A
11_CSYH_1054	A	CTTTTTTT	T	ACCC/ACC	T	T	A	T	T	T	A	G	G	T	C	T	C	T	A	C	G	A	C	G	G	G	G/A	C/T	C/T	C/T	T/C	G/A	T/G	C	T	A	G/A	C	A	C	G	C	G	T	A	A/T	A	A	A
11_CSYH_1099	A	CTTTTTTT	T	ACCC/ACC	T	T	A	T	T	T	A	G	G	G	C	T	C	T	A	C	G	A	G	C	A	G	G/A	C/T	C/T	C/T	T/C	A	G	C	T/C	A	G	C	A	C	G	C	G	T	A	A/T	A	A	A
11_CSYH_1102	A	CTTTTTTT	T	ACCC/ACC	T	T	A	T	T/C	T	A	G	G	T	C/T	T/A	C	T	A	C	G	A	G	C	A	G/A	G/A	C/T	C/T	C/T	T	G	T	C	T/C	A	G/A	C	A	C	G	C/T	G	T	A	A	A	A	A
11_CSYH_1104	A	CTTTTTTT	T	ACCC/ACC	T	T	A	T	T	T	A	G	G	G	C/T	T/A	C/T	T	A	C	G	A	G	C	A	G	G/A	C/T	C/T	C/T	T/C	G/A	T/G	C	T	A	G/A	C	A	C	G/A	C	G	T	A	A/T	A	A	A
11_CSYH_1135	A	CTTTTTTT	T	ACCC/ACC	T	T	A	T	T	T	A	G	G	T	C	T	C	T	A	C	G	A	G	C	A	G	G/A	C/T	C/T	C/T	T/C	G/A	T/G	C	T	A	G/A	C/T	A/G	C/T	G	C	G	T	A	A/T	A	A	A
11_CSYH_1152	A	CTTTTTTT	T	ACCC/ACC	T	T	A	T	T	T	A	G	G	G	C	T	C	T	A	C	G	A/G	G/C	C/G	A/G	G	G/A	C/T	C/T	C/T	T/C	A	T/G	C	T	A	G/A	C/T	A/G	C/T	G	C	G	T	A	A/T	A	A	A
11_CSYH_1161	A	CTTTTTTT	T	ACCC/ACC	T	T	A	T	T	T	A	G	G	T	C	T	C	T	A/C	C/T	G/C	A	G/C	G	G	G/A	G/A	C/T	C/T	C/T	T	G/A	T/G	C	T	A	G/A	C	A	C	G	C	G	T	A	A	A	A	A
11_CSYH_1183	A	CTTTTTTT	T	ACCC/ACC	T	T	A	T	T	T	A	G/T	G	G	C	T	C	T	A	C	G	A	C	C/G	A/G	G	G/A	C/T	C/T	C/T	T	G/A	T/G	C	T/C	A	G/A	C	A	C	G	C	G	T	A	A	A	A	A
11_CSYH_1219	A	CTTTTTTT	T	ACCC/ACC	T	T	A	T	T	T	A	G	G	T	C	T	C	T	A	C	G	A	G	C	A	G	G/A	C/T	C/T	C/T	T/C	G/A	T/G	C	T	A	G/A	C	A	C	G	C	G	T	A	A	A	A	A
11_CSYH_1034	A	CTTTTTTT	T	ACCC/ACC	G/T	T	A	T	T	T	A	G	G	G	C	T	C	T	A	C	G	A	G/C	C/G	A/G	G	G/A	C/T	C/T	C/T	T	G	T	C	T	A	G	C	A	C	G	C	G	T	A	A	A	A	A
11_CSYH_1036	A	CTTTTTTT	T	ACCC/ACC	T	T	A	T	T	T	A	G	G	G/T	C	T	C	T	A	C	G	A	G/C	G	A/G	G	G/A	C/T	C/T	C/T	T	G/A	T/G	C	T	A	G/A	C	A	C	G	C/T	G	T	A	A/T	A	A	A
11_CSYH_1057	A	CTTTTTTT	T	ACCC/ACC	T	T	A	T	T	T	A	G	G	G/T	C	T	C	T	A	C	G	G	G/C	C/G	A/G	G	G/A	C/T	C/T	C/T	T	G/A	T/G	C	T	A	G/A	C	A	C	G	C/T	G/C	T	A	A	A	A	A
11_CSYH_1066	A	CTTTTTTT	T	ACCC/ACC	T	T	A	T	T	T	A	G	G	T	C	T	C	T	A	C	G	A	G	C	A	G	G/A	C/T	C/T	C/T	T	A	G	C	T	A	A	C	A	C	G/A	C/T	G	T	A	A/T	A	A	A
11_CSYH_1118	A	CTTTTTTT	T	ACCC/ACC	T	T	A	T	T	T	A	G	G	G	C	T	C	T	A	C	G	A	G	C	A	G	G/A	C/T	C/T	C/T	T	A	G	C	T	A	G/A	C	A	C	G	C	G	T	A	A/T	A	A	A
11_CSYH_1119	A	CTTTTTTT	T	ACCC/ACC	T	T	A	T	T	T	A	G	G	T	C	T	C	T	A	C	G	A	G	C	A	G	G/A	C/T	C/T	C/T	T/C	A	G	C	T/C	A	A	C	A	C	G	C/T	G	T	A	A/T	A	A	A
11_CSYH_1123	A	CTTTTTTT	T	ACCC/ACC	T	T	A	T	T	T	A	G	G	G/T	C	T	C	T	A	C	G	A	G	C	A	G	G/A	C/T	C/T	C/T	T	G/A	T/G	C	T	A	G/A	C	A	C	G	C	G	T	A	A/T	A/C	A	A
11_CSYH_1129	A	CTTTTTTT	T	ACCC/ACC	T	T	A	T	T	T	A	G	G	T	C	T	C	T	A	C	G	A	G	C	A	G	G/A	C/T	C/T	C/T	T	A	G	C	T	A	A	C	A	C	G	C/T	G	T	A	A/T	A	A	A
11_CSYH_1139	A	CTTTTTTT	T	ACCC/ACC	T	T	A	T	T	T	A	G	G	T	C/T	T/A	C	T/C	A	C	G	A	G	C	A	G	G/A	C/T	C/T	C/T	T/C	G/A	T/G	C	T	A	A	C/T	A/G	C/T	G	C	G	T	A	A/T	A	A	A/C
11_CSYH_1195	A	CTTTTTTT	T	ACCC	G/T	T	A	T	T	T	A	G	G	G/T	C	T	C	T	A	C	G	A	G/C	C/G	A/G	G/A	G/A	C/T	C/T	C/T	T	G/A	T/G	C	T/C	A	A	C	A	C	G	C	G	T	A	A/T	A	A	A
11_CSYH_1016	A	CTTTTTTT	T	ACCC/ACC	T	T	A	T	T	T	A	G	G	G	C/T	T/A	C	T	A	C	G	A	G	C	A	G	G/A	C/T	C/T	C/T	T	G/A	T	C	T	A	G/A	C	A	C	G	C/T	G	T	A	A	A	A	A
11_CSYH_1047	A	CTTTTTTT	T	ACCC/ACC	T	T	A	T	T	T	A	G	G	G	C	T	C	T/C	A	C	G	A/G	C	C/G	A/G	G	G/A	C/T	C/T	C/T	T/C	G/A	T/G	C	T	A	G/A	C/T	A/G	C/T	G	C/T	G	T	A	T	A	A	A
11_CSYH_1069	A	CTTTTTTT	T	ACCC/ACC	T	T	A	T	T	T	A	G	G	T	C	T	C	T	A	C	G	A	G	C	A	G	G/A	C/T	C/T	C/T	T/C	G/A	T/G	C	T	A/G	A	C	A	C	G	C	G	T	A	T	A	A	A
11_CSYH_1142	A	CTTTTTTT	T	ACCC/ACC	T	T	A	T	T	T	A	G	G	G/T	C	T	C	T	A	C	G	A/G	G/C	C/G	A/G	G/A	G/A	C/T	C/T	C/T	T	G/A	T/G	C	T	A	G/A	C	A	C	G	C	G	T	A	T	A	A	A
11_CSYH_1146	A	CTTTTTTT	T	ACCC	G/T	T	A	T	T	T	A	G	G	G	C	T	C	T	A	C	G	A	G	C	A	G	G/A	C/T	C/T	C/T	T	G/A	T/G	C	T	A	G/A	C	A	C	G	C	G	T	A	A/T	A	A	A
11_CSYH_1159	A	CTTTTTTT	T	ACCC	G/T	T	A	T	T	T	A	G	G	T	C/T	T	C	T	A	C	G	A	G	C	A	G	G/A	C/T	C/T	C/T	T	G	T	C	T	A	G/A	C/T	A/G	C/T	G	C	G	T	A	A/T	A	A	A/C
11_CSYH_1176	A	CTTTTTTT	T	ACCC/ACC	T	T	A	T	T	T	A	G	G	G	C/T	T	C	T	A	C	G	A	G/C	C/G	A/G	G	G/A	C/T	C/T	C/T	T	G/A	T/G	C	T	A	G/A	C	A	C	G	C/T	G	T	A	A/T	A	A	A
11_CSYH_1193	A	CTTTTTTT	T	ACCC/ACC	T	T	A	T	T	T	A	G	G	T	C	T	C	T	A	C	G	A	G	C	A	G	G/A	C/T	C/T	C/T	T	G/A	T/G	C	T	A	A	C/T	A/G	C/T	G	T	G	T	A	T	A	A	A
11_CSYH_1206	A	CTTTTTTT	T	ACCC/ACC	T	T	A	T	T	T	A	G	G	G/T	C	T	C	T	A	C	G	A	C	C/G	A/G	G	G/A	C/T	C/T	C/T	T/C	G/A	G	C	T	A	A	C	A	C	G	C	G	T	A	A/T	A	A	A
11_CSYH_1015	A	CTTTTTTT	T	ACCC/ACC	T	T	A	T	T	T/G	A/C	G	G	T	C	T	C	T	A/C	C	G	A	G	C	A	G	G/A	C/T	C/T	C/T	T/C	G/A	T/G	C	T	A	G/A	C/T	A/G	C/T	G	C/T	G	T	A	A/T	A	A	A/C
11_CSYH_1125	A	CTTTTTTT	T	ACCC/ACC	T	T	A	T	T	T	A	G	G	T	C	T	C	T	A	C	G	A	C	G	G	G/A	G/A	C/T	C/T	C/T	T	G	T	C	T	A	G/A	C	A	C	G	C	G	T	A	A/T	A	A	A/C
11_CSYH_1143	A	CTTTTTTT	T	ACCC	G/T	T	A	T	T	T	A	G	G	G	C/T	T/A	C	T/C	A	C	G	A	G/C	C/G	A/G	G	G/A	C/T	C/T	C/T	T/C	G/A	T/G	C	T/C	A	G/A	C	A	C	G	C/T	G	T	A	T	A	A	A
11_CSYH_1157	A	CTTTTTTT	T	ACCC/ACC	G/T	T	A	T	T	T	A	G	G	G/T	C	T	C	T/C	A	C	G	A	G	C	A	G	G/A	C/T	C/T	C/T	T/C	G/A	T/G	C	T	A	G/A	C	A	C	G	C	G	T	A	T	A	A	A/C
11_CSYH_1186	A	CTTTTTTT	T	ACCC/ACC	T	T	A	T	T	T	A	G	G	T	C/T	T/A	C/T	T	A	C	G	A	C	C/G	A/G	G	G/A	C/T	C/T	C/T	T/C	G/A	T/G	C	T	A	G	C	A	C	G	C	G	T	A	A	A	A	A
11_CSYH_1032	A/G	CTTTTTTT/CTTT	T	ACCC/ACC	T	T	A	T	T	T	A/C	G	G	G/T	C	T	C	T	A/C	C	G	A	G	C	A	G	G/A	C/T	C/T	C/T	T/C	G	T	C	T	A	A	C	A	C	G	C	G	T	A	A/T	A	A	A
11_CSYH_1035	A	CTTTTTTT	T	ACCC	G/T	T	A	T	T	T	A/C	G	G	G/T	C/T	T/A	C/T	T	A	C	G	A/G	C	G	G	G/A	G/A	C/T	C/T	C/T	T/C	A	G	C	T	A	A	C/T	A/G	C/T	G	C	G	T	A	A	A	A	A
11_CSYH_1196	A	CTTTTTTT	T	ACCC/ACC	G/T	T	A	T	T	T	A	G	G	G/T	C	T	C	T	A	C	G	A	G	C	A	G/A	G/A	C/T	C/T	C/T	T/C	G/A	T/G	C	T	A	G	C/T	A/G	C/T	G	C	G	T	A	A/T	A	A	A
11_CSYH_1005	A	CTTTTTTT	T	ACC	T	T	A	T	T	T	A	G	G	T	C	T	C	T	A	C	G	A	C	G	G	G	G/A	C/T	C/T	C/T	T/C	G/A	T/G	C	T	A	A	C	A	C	G	C/T	G	T	A	A	A	A	A
11_CSYH_1074	A	CTTTTTTT	T	ACCC/ACC	T	T	A	T	T	T	A	G	G	T	C	T	C	T	A	C	G	G	C	C/G	A/G	G	G/A	C/T	C/T	C/T	T/C	G/A	T/G	C	T	A	G/A	C	A	C	G	C	G	T	A	T	A	A	A
11_CSYH_1023	A	CTTTTTTT	T	ACCC/ACC	T	T	A	T	T	T	A	G	G	G/T	C	T	C	T	A	C	G	A/G	C	C/G	A/G	G	G/A	C/T	C/T	C/T	T/C	G/A	T/G	C	T	A	G/A	C	A	C	G/A	C	G	T	A	T	A	A	A/C
11_CSYH_1033	A	CTTTTTTT	T	ACC	T	T	A	T	T	T	A	G	G	G/T	C	T	C	T	A	C	G	A	C	C/G	A/G	G	G	C	C/T	C/T	T	G	T	C	T	A	G/A	C/T	A/G	C/T	G	C	G	T	A	A/T	A	A	A/C
11_CSYH_1181	A	CTTTTTTT	T	ACCC/ACC	G/T	T	A	T	T	T	A	G	G	G/T	C	T	C	T	A	C	G	A	G/C	C/G	A/G	G	G/A	C/T	C/T	C/T	T/C	G/A	T/G	C	T	A	G/A	C	A	C	G	C	G	T	A	A/T	A	A	A
11_CSYH_1115	A/G	CTTTTTTT/CTTT	T	ACC	T	T	A	T	T	T	A	G	G	T	C/T	T/A	C/T	T	A	C	G	A	G/C	C/G	A/G	G	G/A	C/T	C/T	C/T	T/C	G/A	T/G	C	T	A	G/A	C	A	C	G/A	C	G	T	A	A/T	A	A	A
11_CSYH_1141	A	CTTTTTTT	T	ACCC/ACC	T	T	A	T/C	T	T	A	G	G	T	C/T	T/A	C	T/C	A	C	G	G	G/C	C/G	A/G	G	G/A	C/T	C/T	C/T	T/C	G/A	T/G	C	T	A	G/A	C/T	A/G	C/T	G	C	G	T	A	T	A	A	A/C
11_CSYH_1062	A	CTTTTTTT	T	ACCC/ACC	T	T	A	T	T	T	A	G	G	T	C	T	C	T	A	C	G	A/G	G/C	C/G	A/G	G	G/A	C/T	C/T	C/T	T	G/A	T/G	C	T/C	A	G/A	C	A	C	G	C	G	T	A	A	A	A	A
11_CSYH_1173	A	CTTTTTTT	T	ACCC	G/T	T	A	T	T	T	A	G	G	T	C	T	C	T/C	A	C	G	A	G	C	A	G	G/A	C/T	C/T	C/T	T/C	G/A	T/G	C	T	A	G/A	C/T	A/G	C/T	G	C	G	T	A	A	A	A	A
11_CSYH_1189	A	CTTTTTTT	T	ACCC/ACC	T	T	A	T	T	T	A	G	G	T	C	T	C	T	A	C	G	A/G	C	C/G	A/G	G	G/A	C/T	C/T	C/T	T	G/A	T/G	C	T	A	G/A	C	A	C	G	C	G	T	A	A/T	A	A	A
11_CSYH_1092	A	CTTTTTTT	T	ACCC/ACC	T	T	A	T	T	T	A	G	G	G	C	T	C	T	A	C	G	A	G/C	C/G	A/G	G	G/A	C/T	C/T	C/T	T/C	G/A	T/G	C	T	A	G/A	C	A	C	G	C	G	T	A	A/T	A	A	A
11_CSYH_1112	A	CTTTTTTT	T	ACCC/ACC	T	T	A	T	T	T	A	G	G	G	C	T	C	T	A	C	G	A	G	C	A	G	G/A	C/T	C/T	C/T	T	G/A	T/G	C	T	A	G/A	C	A	C	G	C	G	T	A	A	A	A	A/C
11_CSYH_1149	A	CTTTTTTT	T	ACCC/ACC	T	T	A	T	T	T	A	G	G	G	C	T	C	T	A	C	G	G	G/C	C/G	A/G	G/A	G/A	C/T	C/T	C/T	T/C	G/A	T/G	C	T	A	G	C/T	A/G	C/T	G	T	G	T	A	A/T	A	A	A/C
11_CSYH_1215	A	CTTTTTTT	T	ACCC/ACC	T	T	A	T	T	T	A	G	G	G/T	C	T	C	T/C	A	C	G	A/G	C	C/G	A/G	G	G/A	C/T	C/T	C/T	T/C	G/A	T/G	C	T	A/G	G	C/T	A/G	C/T	G	C	G	T	A	A/T	A	A	A/C
11_CSYH_1171	A/G	CTTTTTTT/CTTT	T	ACCC/ACC	T	T	A	T	T	T/G	A	G	G	G/T	C	T	C	T	A	C	G	A	G	C	A	G	G/A	C/T	C/T	C/T	T	A	T/G	C	T	A	G/A	C	A	C	G	T	G/C	T	A	A/T	A	A	A
11_CSYH_1122	A	CTTTTTTT	T	ACCC/ACC	T	T	A	T	T	T	A	G	G	G	C	T	C	T	A	C	G	A/G	G/C	C/G	A/G	G/A	G/A	C/T	C/T	C/T	T/C	G/A	T/G	C	T	A	G/A	C	A	C	G	C	G	T	A	A/T	A	A	A
11_CSYH_1019	A	CTTTTTTT	T	ACCC/ACC	G/T	T	A	T/C	T/C	T	A	G	G	G	C	T	C	T	A	C	G	A/G	G/C	C/G	A/G	G/A	G/A	C/T	C/T	C/T	T/C	G/A	T/G	C	T/C	A	G/A	C	A	C	G	C	G	T	A	A/T	A	A	A
11_CSYH_1097	A	CTTTTTTT	T	ACCC	G/T	T	A	T	T	T	A	G	G	G/T	C	T	C	T	A	C	G	A	C	C/G	A/G	G	G/A	C/T	C/T	C/T	T/C	G/A	T/G	C	T	A	A	C	A	C	G	C/T	G	T	A	T	A	A	A
[truncated: 691 more columns]
