# Supplementary material for: Accurate Prediction of a Quantitative Trait Using the Genes Controlling the Trait for Gene-Based Breeding in Cotton
Source: Front Plant Sci. 2020 Nov 9;11:583277. doi: 10.3389/fpls.2020.583277 (PMC7690289; doi:10.3389/fpls.2020.583277)
Supplement: Supplementary Table 6 — Genotypes of all 740 SNPs/InDels contained in 226 GFL genes for prediction of fiber length. [file Table_6.XLSX]

## Sheet: ST2_expr_allnumber
SUPPLEMENTARY TABLE S5. Prediction accuracy of fiber length with different numbers of randomly-selected GFL genes and randomly-selected unknown non-474 GFL cotton genes using nine prediction models.
Model	GBLUP	PLS	LASSO	BayesA	BayesB	SVMRBF	SVMPOLY	RF	RKHS	Average
1. 6 genes
a. Using 6 randomly-selected GFL genes:
r	0.255729	0.275115	0.259209	0.257908	0.211818	0.122906	0.213322	0.18909	0.230266	0.223929
SD	0.0158766	0.0121652	0.0142869	0.0168811	0.0390987	0.0364187	0.0217368	0.0270903	0.0175413	0.0223439
P	0.000230959	7.11187e-05	0.000188172	0.000203225	0.00241489	0.0806437	0.00224421	0.0068944	0.000949564	0.0104267
b. Using 6 randomly-selected unknown cotton genes:
r	0.205713	0.019721	0.160686	0.030277	0.0546721	0.0909669	0.0215839	0.114198	0.0274452	0.0805848
SD	0.0626138	0.0137619	0.0643744	0.0144751	0.0359068	0.0143599	0.0174732	0.0146129	0.0152045	0.0280869
P	0.00323565	0.780036	0.0220101	0.668058	0.438501	0.196789	0.759863	0.104733	0.697504	0.407859
2. 20 genes
a. Using 20 randomly-selected GFL genes:
r	0.364554	0.360682	0.359896	0.361047	0.329855	0.295821	0.340291	0.309887	0.335982	0.33978
SD	0.016724	0.0165897	0.0206398	0.0165432	0.0209962	0.0216032	0.0189365	0.0284235	0.018365	0.019869
P	8.93338e-08	1.24872e-07	1.33586e-07	1.21021e-07	1.54069e-06	1.82686e-05	6.78163e-07	6.82105e-06	9.55155e-07	3.1925e-06
b. Using 20 randomly-selected unknown cotton genes:
r	0.237555	0.0433527	0.114759	0.0771588	0.0537097	0.0239353	0.0293544	0.137583	0.0156688	0.0814529
SD	0.0585916	0.0270777	0.0887327	0.0481103	0.0461673	0.0191314	0.0199346	0.0429139	0.00823494	0.0398772
P	0.000643162	0.539112	0.103027	0.273873	0.446615	0.734634	0.677598	0.0502927	0.824407	0.405578
3. 50 genes
a. Using 50 randomly-selected GFL genes:
r	0.568156	0.558118	0.57752	0.575549	0.564295	0.543031	0.499569	0.437825	0.5639	0.543107
SD	0.0212204	0.024295	0.0200914	0.0175799	0.016838	0.0135985	0.0297946	0.0288721	0.0172329	0.0210581
P	9.50486e-19	5.10574e-18	1.87948e-19	2.65514e-19	1.82683e-18	5.75812e-17	3.26391e-14	6.47816e-11	1.95223e-18	7.20159e-12
b. Using 50 randomly-selected unknown cotton genes:
r	0.209465	0.0367692	0.10014	0.0643838	0.0298768	0.0410769	0.031378	0.0812358	0.0203628	0.0682987
SD	0.0343647	0.0195652	0.0298619	0.030345	0.0294553	0.0225496	0.0210641	0.0245067	0.0180002	0.0255236
P	0.00270573	0.602491	0.155158	0.361447	0.67219	0.560643	0.656742	0.249243	0.773068	0.448187
4. 100 genes
a. Using 100 randomly-selected GFL genes:
r	0.581077	0.568049	0.597089	0.587769	0.582956	0.55364	0.509852	0.446642	0.572488	0.555507
SD	0.0128677	0.0191587	0.0135912	0.0125646	0.0146761	0.00926632	0.0231306	0.0101588	0.0123919	0.0142006
P	1.00171e-19	9.67887e-19	5.34611e-21	3.00177e-20	7.1617e-20	1.06155e-17	7.89282e-15	2.39916e-11	4.51944e-19	2.66661e-12
b. Using 100 randomly-selected unknown cotton genes:
r	0.227673	0.0163011	0.246753	0.114271	0.132073	0.107795	0.0320796	0.0470633	0.0500545	0.108229
SD	0.0547348	0.0131355	0.0577067	0.0347018	0.0424965	0.0250467	0.0273161	0.0330031	0.0291387	0.0352533
P	0.00108764	0.817442	0.000386681	0.104508	0.060331	0.125813	0.649571	0.504914	0.478196	0.304694
5. 150 genes
a. Using 150 randomly-selected GFL genes:
r	0.662991	0.697924	0.609384	0.655289	0.641323	0.687845	0.346795	0.483707	0.677522	0.606976
SD	0.00504907	0.00566566	0.0132484	0.0061269	0.0090667	0.00658935	0.0372744	0.0137248	0.00752585	0.0115857
P	4.49797e-27	5.78342e-31	5.02998e-22	2.76442e-26	6.52216e-25	8.73258e-30	4.00463e-07	2.66105e-13	1.25834e-28	4.44959e-08
b. Using 150 randomly-selected unknown cotton genes:
r	0.110927	0.0822499	0.189577	0.0433308	0.0409243	0.0360905	0.0536674	0.0715753	0.0306123	0.0732171
SD	0.0451609	0.0187478	0.124139	0.0219118	0.0265736	0.0221257	0.0343016	0.0258982	0.0136462	0.036945
P	0.115124	0.243363	0.00674901	0.539317	0.562101	0.60921	0.446974	0.310203	0.664603	0.388627
6. 226 genes
a. Using 226 randomly-selected GFL genes:
r	0.707972	0.727201	0.637801	0.710011	0.689641	0.700893	0.597126	0.475242	0.715909	0.662422
SD	0.011287	0.00625727	0.0167708	0.0102386	0.0103402	0.00751362	0.0199164	0.0179357	0.00742936	0.0119654
P	3.44436e-32	1.1e-34	1.411e-24	1.91502e-32	5.42667e-30	2.54422e-31	5.30963e-21	7.8073e-13	3.40462e-33	8.67478e-14
b. Using 226 randomly-selected unknown cotton genes:
r	0.198981	0.0328383	0.136349	0.0651237	0.0565883	0.0395521	0.0260008	0.0524349	0.038714	0.0718424
SD	0.0276129	0.0253001	0.0799652	0.0370517	0.0406814	0.0271389	0.023402	0.0317251	0.0261031	0.0354423
P	0.00442654	0.641852	0.0524109	0.355944	0.422597	0.575295	0.712703	0.457494	0.583425	0.422905
7. 300 genes
a. Using 300 randomly-selected GFL genes:
r	0.747426	0.778772	0.659093	0.751373	0.732937	0.735781	0.650132	0.499828	0.761836	0.701909
SD	0.00795357	0.00477402	0.00739496	0.00630428	0.00393382	0.0134247	0.0125463	0.0125988	0.0101382	0.00878539
P	1.49872e-37	1.41399e-42	1.1351e-26	3.8407e-38	1.80017e-35	7.20921e-36	9.05527e-26	3.151e-14	9.16205e-40	3.50111e-15
b. Using 300 randomly-selected unknown cotton genes:
r	0.218695	0.081559	0.2376	0.0340134	0.0501237	0.0336923	0.120306	0.0727884	0.0994564	0.105359
SD	0.0371502	0.0490815	0.0319458	0.0284695	0.0333732	0.034499	0.049209	0.0246522	0.0922176	0.0422887
P	0.0017202	0.247359	0.000641597	0.629974	0.477587	0.633211	0.0873151	0.302053	0.158013	0.281986
8. 350 genes
a. Using 350 randomly-selected GFL genes:
r	0.769481	0.787207	0.687466	0.770417	0.752887	0.744401	0.743545	0.493356	0.773096	0.72465
SD	0.0136332	0.00826102	0.0232653	0.0103421	0.0121244	0.00374015	0.0176324	0.0130882	0.00661511	0.012078
P	5.28084e-41	4.52579e-44	9.64882e-30	3.69596e-41	2.26361e-38	4.1824e-37	5.57773e-37	7.52165e-14	1.31808e-41	8.35739e-15
b. Using 350 randomly-selected unknown cotton genes:
r	0.108663	0.223597	0.227073	0.13773	0.0887823	0.154519	0.171941	0.0648497	0.146935	0.147121
SD	0.0329616	0.0537318	0.0433491	0.0376636	0.0278924	0.029561	0.0344184	0.0340818	0.0345524	0.036468
P	0.122777	0.00134226	0.00112211	0.0500447	0.207803	0.0277215	0.0141687	0.357976	0.0364437	0.0910443
9. 400 genes
a. Using 400 randomly-selected GFL genes:
r	0.773362	0.811575	0.66317	0.779655	0.761299	0.765183	0.73889	0.508924	0.786343	0.732045
SD	0.00961145	0.00887686	0.0174199	0.00840182	0.010924	0.00913285	0.010653	0.0239156	0.00916508	0.0120112
P	1.18881e-41	8.42411e-49	4.30907e-27	9.9329e-43	1.11502e-39	2.66166e-40	2.61589e-36	8.98922e-15	6.48407e-44	9.98803e-16
b. Using 400 randomly-selected unknown cotton genes:
r	0.198154	0.0291213	0.0604933	0.055755	0.0527038	0.0388319	0.0539158	0.0706147	0.037323	0.0663236
SD	0.042817	0.0324415	0.0706236	0.0339327	0.0325597	0.0201483	0.024959	0.0359025	0.0195561	0.0347712
P	0.00459719	0.680017	0.391246	0.429472	0.455187	0.582278	0.444871	0.316758	0.597033	0.433495
10. 474 genes
a. Using all 474 GFL genes:
r	0.800137	0.830294	0.696423	0.813722	0.802588	0.786363	0.801182	0.54832	0.816789	0.766202
SD	0.00885964	0.0095161	0.0141386	0.00826655	0.00752715	0.00736974	0.00828642	0.0112502	0.00782621	0.00922673
P	1.68728e-46	6.27484e-53	8.72812e-31	2.99105e-49	5.58061e-47	6.43215e-44	1.05493e-46	2.49691e-17	6.65774e-50	2.77435e-18
b. Using 474 randomly-selected unknown cotton genes:
r	0.0318981	0.0358341	0.229653	0.0355258	0.0287124	0.0425696	0.0680158	0.0457611	0.0387654	0.0618595
SD	0.0200937	0.0320336	0.0731322	0.0229265	0.0267311	0.0266606	0.0413024	0.0355208	0.0142038	0.0325116
P	0.651423	0.611756	0.000980692	0.614825	0.684268	0.546475	0.334941	0.516785	0.582925	0.504931
