# Supplementary material for: Accurate Prediction of a Quantitative Trait Using the Genes Controlling the Trait for Gene-Based Breeding in Cotton
Source: Front Plant Sci. 2020 Nov 9;11:583277. doi: 10.3389/fpls.2020.583277 (PMC7690289; doi:10.3389/fpls.2020.583277)
Supplement: Supplementary Table 8 — The 125 key GFL genes selected for GBB. [file Table_8.XLSX]

## Sheet: 226 SNPInDel chip
SUPPLEMENTARY TABLE S7. Genotypes of 226 SNPs/InDels contained in 226 GFL genes, with only one SNP or InDel per gene, for prediction of fiber length.
RIL accession number	Fiber length (mm)\ Favorable alleles	M1	M4	M6	M7	M8	M10	M12	M13	M14	M21	M23	M26	M32	M34	M37	M40	M42	M44	M46	M47	M50	M51	M53	M55	M58	M75	M83	M86	M89	M90	M92	M96	M97	M98	M99	M101	M103	M104	M105	M109	M110	M113	M118	M119	M126	M131	M132	M134
		A	ACCC	T/C	A/G	T	T	G/T	G/A	G	G/C	G	G/A	G	C/T	G	C	C	T/A	A	A/C	A	T/C	A/C	T	A	C	AGG	G	G	G/C	T/C	A	C	A	A	C/A	G/A	T	A	C	A/T	C/G	T	TAAG/T	T	G	C	C
11_CSYH_1065	33.782	A	ACCC/ACC	T	A	T	T	G	G	G/T	G	G	G/A	G	C	G/A	C	C	T	A/T	A	T/A	T	A	T	A	C	AG/AGG	A/G	A/G	G	T	A	C/T	A	A	C	G	T	G/A	C/A	A	C	T	TAAG	T/G	G/A	C	C/G
11_CSYH_1071	33.274	A	ACCC	T/C	A	T	T	G/T	G	G	G	G	G	G/A	C/T	G/A	C	C/T	T	A/T	A	T/A	T	A	C/T	A	C	AG/AGG	A/G	G	G	T	A	C	A/C	A	C	G	T	G/A	C	A	C	T	TAAG	T/G	G/A	C	C/G
11_CSYH_1043	33.02	A	ACCC/ACC	T	A	T	T	G	G	G	G/C	G	G/A	G	C	G/A	C	C	T	A/T	A	T	T	A	C/T	A	C	AG/AGG	A/G	A/G	G	T	A	C	A/C	A	C	G	T	A	C/A	A	C	T	TAAG/T	G	G/A	C	C/G
11_CSYH_1048	32.766	A	ACCC/ACC	T	A	T	T	G	G	G	G	G	G	G	C	G/A	C	C	T	A/T	A/C	T	T/C	A	C/T	A/G	C	AG/AGG	G	A	G	T	A	C/T	A	A	C/A	G	T	A	C	A	C	C/T	TAAG	G	G/A	C	C/G
11_CSYH_1075	32.766	A	ACCC/ACC	T	A	T	T	G	G/A	G	G	G	G	G	C/T	G/A	C	C/T	T/A	A/T	A	T	T	A	C/T	A/G	C/A	AG/AGG	G	A/G	G	T	A	C/T	A	A	C	G	T	A	C	A	C	T	TAAG	T/G	G/A	C	C/G
11_CSYH_1078	32.512	A	ACCC/ACC	T	A	T	T	G	G	G	G	G	G	G	C	G/A	C	C	T	A/T	A	T	T	A/C	T	A/G	C/A	AG/AGG	A/G	A	G	T/C	A	C/T	A	A	C	G	T	A	C/A	A	C	C/T	TAAG	G	G/A	C	C/G
11_CSYH_1185	32.512	A	ACCC/ACC	T	A	T	T	G	G	G	G	G	G	G/A	C	G/A	C	C/T	T	A/T	A	T	T	A	T	A/G	C	AGG	A	A	G	T	A	C/T	A/C	A	C	G	T	G/A	C/A	A	C/G	C/T	TAAG	G	G/A	C	C/G
11_CSYH_1044	32.258	A	ACCC/ACC	T	A	T	T	G	G	G/T	G	G	G/A	G/A	C	A	C	C/T	T	A	A	T/A	T	A	C/T	A/G	C	AG/AGG	A/G	A	G	T	A	C	A/C	A	C	G	T	A	C	A	C	T	TAAG/T	G	G/A	C	C/G
11_CSYH_1013	32.004	A	ACCC/ACC	T	A	T	T	G	G	G	G/C	G	G	G/A	C	G/A	C	C	T	A	A	T	T	A	T	A	A	AG/AGG	A/G	A/G	G	T	A	C/T	A	A	C	G	T	G/A	C	A	C	C/T	TAAG/T	G	G	C	C
11_CSYH_1037	32.004	A	ACCC/ACC	T	A	T	T	G	G	T	G	G/C	G/A	G	C	A	C	C	T/A	A	A/C	T/A	T	A	C/T	A/G	C	AG/AGG	A/G	A/G	G/C	T	A	C/T	A/C	A	C	G	T	A	C	A/T	C	T	TAAG	T/G	G/A	C	C
11_CSYH_1105	32.004	A	ACCC/ACC	T	A	T	T	G	G	G	G	G	G	G/A	C	G/A	C	C	T	A/T	A	T	T	A	T	A/G	C/A	AG/AGG	G	A	G	T	A	C	A/C	A	C	G/A	T	G/A	C/A	A	C	C/T	TAAG	G	G	C	C/G
11_CSYH_1052	31.75	A	ACCC/ACC	T	A	T	T	G	G/A	G	G	G	G/A	G/A	C	G/A	C	C	T/A	A/T	A	T/A	T	A	C/T	A	C	AG/AGG	A/G	A/G	G	T/C	A	C/T	A/C	A	C	G	T	A	C/A	A	C	C/T	TAAG/T	G	G	C	C
11_CSYH_1076	31.75	A	ACCC/ACC	T	A	T	T	G	G	G/T	G	G/C	G	G/A	C	G	C	C	T	A	A	T	T	A	C/T	A/G	C/A	AG/AGG	A/G	A/G	G	T	A	C/T	A	A	C	G	T	G/A	C/A	A	C	T	TAAG	T	G/A	C	C/G
11_CSYH_1154	31.75	A	ACCC/ACC	T	A	T	T	G	G	G	G	G	G	G	C	G/A	C	C	T	A/T	A	T	T	A/C	C/T	A/G	C	AG/AGG	A/G	A/G	G	T	A	C/T	A	A	C	G	T	G/A	C/A	A	C	C	TAAG	T/G	G/A	C	C/G
11_CSYH_1174	31.75	A	ACCC/ACC	T/C	A	T	T	G	G	G	G	G	G/A	G/A	C	G/A	C	C	T	A	A	T	T	A	C/T	A	C/A	AG/AGG	A	A/G	G	T	A	C/T	A/C	A	C	G	T	A	C/A	A	C	C/T	TAAG	G	G	C	C
11_CSYH_1055	31.496	A	ACCC/ACC	T	A/G	T	T	G	G	G	G/C	G	G	A	C	G/A	C	C	T	A/T	A/C	A	T	A	C/T	A/G	C/A	AG/AGG	A	A/G	G/C	T	A	C	A	A	C	G	T	G	C	A	C/G	T	TAAG	T/G	G/A	C	C/G
11_CSYH_1086	31.496	A	ACCC/ACC	T	A	T	T	G	G	T	G	G	G	G	C	G/A	C/T	C/T	T	A	A	T	T	A	C/T	A	C/A	AG/AGG	G	A/G	G	T	A	C/T	A/C	A	C	G	T	G/A	C/A	A	C	C/T	TAAG/T	G	G/A	C	C/G
11_CSYH_1093	31.496	A	ACCC/ACC	T	A	T	T	G	G	G	G	G	G/A	G/A	C	G/A	C	C	T	A/T	A	A	T	A	C/T	A	A	AG/AGG	A	A	G	T	A	C/T	A	A	C	G	T	G/A	C/A	A	C	T	TAAG	G	G/A	C	C/G
11_CSYH_1096	31.496	A	ACCC/ACC	T	A	T	T	G	G	T	G/C	G	G/A	G/A	C	G/A	C	C	T	A	A	T	T	A	C/T	A/G	C	AG/AGG	A	A/G	G	T	A	C	A	A	C	G	T	G/A	C/A	A	C	T	TAAG/T	G	G/A	C	C/G
11_CSYH_1197	31.496	A	ACCC/ACC	T	A/G	T	T	G	G	G	G	G	G/A	G/A	C	G	C	C	T	A	A	T/A	T	A	T	A/G	C/A	AG/AGG	A	A	G	T	A	C/T	C	A	C	G	T	G/A	C/A	A	C	T	TAAG	G	G/A	C	C/G
11_CSYH_1212	31.496	A	ACCC/ACC	T	A	T	T	G	G	G/T	G	G/C	G	G/A	C	G/A	C	C	T	A/T	A	T	T/C	A	T	A	C/A	AG/AGG	A/G	A	G	T	A	C	A	A	C	G	T	G/A	C/A	A	C	C/T	TAAG	G	G/A	C	C
11_CSYH_1103	31.242	A	ACCC/ACC	T	A	T	T	G/T	G	G	G	G	G/A	G	C	G/A	C	C	T	A/T	A	T/A	T	A	C/T	A/G	C/A	AG/AGG	A	A/G	G	T	A	C/T	A	A	C	G	T	G/A	C/A	A	C	T	TAAG	T/G	G	C	C/G
11_CSYH_1158	31.242	A	ACCC/ACC	T	A	T	T	G	G	G/T	G	G/C	G/A	G/A	C	G/A	C	C	T	A/T	A	T/A	T	A	C/T	A/G	C/A	AG/AGG	G	A/G	G	T	A	C	A/C	A	C	G	T	G	C	A	C	T	TAAG	T	G/A	C	C/G
11_CSYH_1178	31.242	A	ACCC/ACC	T	A	T	T	G/T	G	G	G/C	G/C	G/A	G/A	C	G/A	C	C	T	A	A	T	T	A	C/T	A/G	C/A	AG/AGG	A/G	A	G	T	A	C/T	A	A	C	G	T	G/A	C/A	A	C	T	TAAG	T/G	G/A	C	C
11_CSYH_1198	31.242	A	ACCC/ACC	T	A	T	T	G	G	G	G	G	G	G/A	C	G/A	C	C	T	A/T	A	T/A	T	A/C	T	A/G	C/A	AG/AGG	A	A	G	T	A	C/T	C	A	C	G	T	A	C/A	A	C	C/T	TAAG/T	T/G	G/A	C	C/G
11_CSYH_1124	30.988	A	ACCC	T	A	T	T	G	G	G/T	G	G	G	G/A	C	G/A	C	C	T	A	A	T	T	A	T	G	A	AG/AGG	A	A/G	G	T	A	C	A	A	C	G	T	G/A	C/A	A	C	C/T	TAAG	T/G	G/A	C	C/G
11_CSYH_1132	30.988	A	ACCC/ACC	T	A	T	T	G	G	T	G	G	G/A	G/A	C	G/A	C	C	T	A/T	A/C	T	T	A	C/T	A/G	C	AG/AGG	A/G	A	G	T	A	C	A/C	A	C	G	T	G/A	C/A	A/T	C	T	TAAG	G	G/A	C	C/G
11_CSYH_1136	30.988	A	ACCC/ACC	T	A	T	T	G	G	G	G	C	G	G/A	C	G	C	C	T	A/T	A	T/A	T	A	T	A/G	C/A	AGG	A/G	A/G	G	T	A	C/T	A	A	C	G/A	T	G/A	C/A	A	C	T	TAAG	T/G	G	C	G
11_CSYH_1012	30.734	A	ACCC/ACC	T	A	T	T	G	G	G/T	G	G	G/A	G	C	G/A	C	C	T	A	A	T/A	T	A	C	A	C/A	AG/AGG	A/G	A	G	T	A	C/T	A	A	C	G	T	G/A	C	A	C	C/T	TAAG	T/G	G	C	C/G
11_CSYH_1072	30.734	A	ACCC/ACC	T	A	T	T	G	G	G	G	G	G	A	C	G/A	C	C	T	A/T	A	T/A	T	A	C/T	A	A	AG/AGG	A	A/G	G	T	A	C	C	A	C	G	T	A	C/A	A	C	T	TAAG	T	G/A	C	C/G
11_CSYH_1079	30.734	A	ACCC/ACC	T	A	T	T	G/T	G	G	G	G/C	G	G/A	C	G/A	C	C	T	A/T	A	T	T	A	C/T	A/G	C/A	AG/AGG	A/G	A/G	G	T	A	C	A	A	C	G	T	G/A	C/A	A	C	T	TAAG	G	G/A	C	C/G
11_CSYH_1169	30.734	A	ACCC/ACC	T	A	T	T	G	G	G/T	G	G	G	G/A	C	G/A	C	C/T	T	A	A	T	T	A	T	A/G	C	AG/AGG	A	A	G	T	A	T	A/C	A	C	G	T	A	C/A	A	C	T	TAAG/T	T	G	C	C/G
11_CSYH_1177	30.734	A	ACCC/ACC	T	A	T	T	G	G	T	G	G	G	G/A	C	G/A	C	C	T	A/T	A	T	T	A	C/T	A/G	C/A	AG/AGG	A/G	A	G	T	A	C/T	A	A	C	G	T	G/A	C	A	C	T	TAAG	T/G	G	C	C/G
11_CSYH_1042	30.48	A	ACCC/ACC	T	A	T	T	G	G	G/T	G	G/C	G	G/A	C	G/A	C	C	T	A	A	T/A	T	A/C	C/T	A/G	C/A	AG/AGG	A/G	A/G	G	T	A	C/T	A/C	A	C	G	T/C	A	C	A	C	T	TAAG/T	T/G	G	C	C
11_CSYH_1116	30.48	A	ACCC/ACC	T	A	T	T	G	G	G	G	G/C	G/A	G/A	C	G/A	C	C	T	T	A/C	T/A	T	A	C/T	A/G	C/A	AG/AGG	A/G	A	G	T	A	C/T	A	A/T	C/A	G	T	G/A	C/A	A	C	C/T	TAAG	T/G	G/A	C	C/G
11_CSYH_1192	30.48	A	ACCC/ACC	T	A	T	T	G	G	G/T	G	G	G/A	G/A	C	G	C	C	T	A/T	A/C	T	T	A	C/T	A/G	A	AG/AGG	A/G	A	G	T	A	C/T	A/C	A/T	C	G	T	G/A	C	A	C	T	TAAG/T	G	G/A	C	C/G
11_CSYH_1001	30.226	A	ACCC	T	A	T	T	G	G	G/T	G	G	G	G/A	C	G/A	C/T	C	T	A/T	A	T	T	A	C/T	A/G	C/A	AG/AGG	A	A	G	T	A	C/T	A	A	C	G	T	G/A	C/A	A	C	C/T	TAAG/T	G	G/A	C	C/G
11_CSYH_1026	30.226	A	ACCC/ACC	T	A	T	T	G	G	G/T	G	C	G/A	G/A	C	G/A	C	C	T	A/T	A	T	T	A	C/T	A/G	C	AG/AGG	A	A	G	T	A	C	A	A	C	G	T	G/A	C/A	A	C	T	TAAG	G	G/A	C	C/G
11_CSYH_1045	30.226	A	ACCC/ACC	T	A	T	T	G	G	G	G	G	G	G	C	G	C	C	T	A/T	A	T/A	T	A	C/T	A	C/A	AG/AGG	A	A	G	T	A	C/T	A	A	C	G	T	A	C	A	C	T	TAAG	T/G	G	C	C/G
11_CSYH_1094	30.226	A	ACCC/ACC	T	A	T	T	G	G	G	G	G/C	G	G/A	C	G/A	C	C	T	A/T	A	T	T	A	T	A/G	C	AG/AGG	A	A	G	T	A	T	A/C	A	C	G	T/C	G/A	C	A	C	C	TAAG	T/G	G/A	C	C
11_CSYH_1127	30.226	A	ACCC/ACC	T	A	T	T	G	G	G	G	G	G/A	G	C	G/A	C	C	T	A	A	T/A	T	A	C/T	A/G	C/A	AG/AGG	A/G	A/G	G	T	A	C/T	A/C	A	C	G	T	A	C/A	A	C	C/T	TAAG/T	T/G	G	C	C/G
11_CSYH_1145	30.226	A	ACCC/ACC	T	A	T	T	G	G	T	G	G	G	G/A	C	G/A	C/T	C	T	A/T	A	T	T	A	C/T	A	C	AG/AGG	A/G	A/G	G	T	A	C/T	C	A	C	G	T	G/A	C/A	A	C	T	TAAG	T/G	G/A	C	C/G
11_CSYH_1165	30.226	A	ACCC/ACC	T	A	T	T	G	G	G	G	C	G	G/A	C	G/A	C/T	C	T	A	A	T/A	T	A	C/T	A	C/A	AG/AGG	A/G	A/G	G	T	A	C/T	A	A	C	G	T	G/A	C/A	A	C	C/T	TAAG	T	G	C	G
11_CSYH_1166	30.226	A	ACCC/ACC	T	A	T	T	G	G	G	G	G	G	G/A	C	G/A	C	C/T	T	A/T	A	T	T	A	C/T	A/G	C/A	AG/AGG	A/G	A/G	G	T	A	C	A/C	A	C	G	T	G/A	C	A	C	C/T	TAAG/T	T/G	G/A	C	C/G
11_CSYH_1179	30.226	A	ACCC/ACC	T	A	T	T	G	G	G	G/C	G	G	G/A	C	G/A	C	C	T	A	A	T	T	A	C	A	C/A	AG/AGG	A/G	A/G	G	T	A	C/T	A/C	A/T	C	G	T	G/A	C/A	A	C	C/T	TAAG	G	G/A	C	C
11_CSYH_1182	30.226	A	ACCC/ACC	T	A	T	T	G	G	G	G	G	G	G/A	C	G	C	C	T	T	A	T/A	T	A	T	A/G	C/A	AG/AGG	A	A	G	T	A	C/T	A/C	A/T	C	G	T	A	A	A	C	C/T	TAAG/T	G	G	C	C/G
11_CSYH_1207	30.226	A	ACCC/ACC	T	A	T	T	G	G	G/T	G	G/C	G	G/A	C	G/A	C	C	T/A	A	A	T	T	A	C/T	A/G	C/A	AG/AGG	A/G	A	G	T	A	C	A	A/T	C	G	T	G	C/A	A	C	T	TAAG	G	G	C	C/G
11_CSYH_1218	30.226	A	ACCC/ACC	T	A	T	T	G	G/A	G	G	G	G	G/A	C	G	C	C	T/A	A/T	A	T	T	A	C/T	A/G	C	AG/AGG	A/G	A	G	T	A	C	A/C	A	C	G	T	G/A	C/A	A	C	C/T	TAAG	G	G	C	C/G
11_CSYH_1018	29.972	A	ACCC/ACC	T	A	T	T	G	G	T	G	G/C	G	G/A	C	G/A	C	C/T	T	A	A/C	T	T	A	C/T	A/G	C	AG/AGG	A/G	A	G	T	A	C	A/C	A	C	G	T/C	G/A	C	A	C	T	TAAG	G	G/A	C	C/G
11_CSYH_1061	29.972	A	ACCC/ACC	T	A	T	T	G	G	G/T	G	G/C	G	G/A	C	G	C	C	T	A/T	A	T/A	T	A/C	C/T	A/G	C	AG/AGG	A	A/G	G	T	A	C	A/C	A	C	G	T	G/A	C/A	A	C	T	TAAG/T	T/G	G/A	C	G
11_CSYH_1082	29.972	A	ACCC/ACC	T	A	T	T	G	G	G/T	G/C	G/C	G	G/A	C	G/A	C	C/T	T	A	A	T	T	A/C	C/T	A	C/A	AG/AGG	A	A/G	G	T	A	C/T	C	A/T	C	G	T	G/A	C/A	A	C	C/T	TAAG/T	G	G	C	C/G
11_CSYH_1188	29.972	A	ACCC/ACC	T	A	T	T	G	G	G	G	G/C	G/A	G/A	C	G/A	C	C	T	A	A	T/A	T	A	C/T	A/G	C	AG/AGG	A	A	G	T	A	C/T	A/C	A/T	C	G	T	G/A	C/A	A	C	T	TAAG	T/G	G	C	C/G
11_CSYH_1214	29.972	A	ACCC/ACC	T	A	T	T	G	G	G	G/C	C	G	G	C	G/A	C	C	T	A/T	A	T/A	T	A	T	A	C/A	AG/AGG	A/G	A/G	G	T	A	C	A	A/T	C	G	T	G/A	A	A	C	C/T	TAAG	T/G	G/A	C	C/G
11_CSYH_1007	29.718	A	ACCC/ACC	T	A	T	T	G	G	G	G	G	G	G/A	C	G/A	C	C	T	A/T	A	T	T	A	C/T	A/G	C/A	AG/AGG	A/G	A	G	T	A	C/T	C	A/T	C	G	T/C	G/A	C/A	A	C	T	TAAG/T	G	G/A	C	C/G
11_CSYH_1038	29.718	A	ACCC/ACC	T	A	T	T	G	G	G/T	G	G	G	G/A	C	A	C	C	T	A/T	A	T/A	T	A	T	A	C/A	AG/AGG	A/G	A/G	G	T	A	T	A/C	A/T	C	G	T	G/A	C	A	C	T	TAAG	T/G	G	C	C
11_CSYH_1059	29.718	A	ACCC/ACC	T	A	T	T	G	G	T	G	G/C	G	G/A	C	G/A	C	C	T	A/T	A	T	T	A/C	C/T	A/G	C/A	AG/AGG	A	A	G	T	A	C/T	A	A	C	G	T	G/A	C/A	A	C	C/T	TAAG/T	G	G/A	C	C/G
11_CSYH_1089	29.718	A	ACCC/ACC	T	A	T	T	G	G	T	G	C	G	G	C	G	C	C	T/A	T	A	T/A	T	A	C/T	A	C/A	AG/AGG	G	A/G	G	T	A	C	A	A	C	G	T/C	G/A	C	A	C	C/T	TAAG/T	T/G	G/A	C	C/G
11_CSYH_1091	29.718	A	ACCC/ACC	T	A	T	T	G	G	G	G	G/C	G	G/A	C	G/A	C	C	T	A	A	T	T	A	C/T	A/G	C/A	AG/AGG	G	A	G	T	A	T	C	A	C	G	T	G/A	C/A	A	C	C/T	TAAG	G	G/A	C	C/G
11_CSYH_1108	29.718	A/G	ACCC/ACC	T/C	A	T	T	G	G	G/T	G	G/C	G	G/A	C	G/A	C	C	T	A/T	A	T	T	A	C/T	A/G	C/A	AG/AGG	A	A/G	G	T	A	C/T	A/C	A	C	G	T	A	C	A	C	C/T	TAAG	T/G	G/A	C	C/G
11_CSYH_1131	29.718	A	ACCC/ACC	T	A	T	T	G	G	G	G	G	G	G/A	C	G/A	C	C	T	A/T	A	T/A	T	A	T	A	C/A	AG/AGG	A/G	A/G	G	T	A	C/T	C	A	C	G	T	G/A	C/A	A	C	C/T	TAAG	G	G	C	C/G
11_CSYH_1147	29.718	A	ACCC/ACC	T	A	T	T	G	G	G	G	C	G	G/A	C	G/A	C	C	T	A/T	A	T	T	A	C/T	A	C	AG/AGG	A/G	A/G	G	T	A	C/T	C	A	C	G	T	G/A	C	A	C	C/T	TAAG	T/G	G	C	C/G
11_CSYH_1155	29.718	A	ACCC	T	A	T	T	G	G	G	G	G	G/A	G/A	C	G/A	C	C/T	T/A	A/T	A	T	T	A	C/T	A	C/A	AG/AGG	A/G	A/G	G	T	A	C/T	A	A	C	G	T	G/A	C/A	A	C	C/T	TAAG	T/G	G/A	C	C/G
11_CSYH_1204	29.718	A	ACCC/ACC	T	A	T	T	G	G	G/T	G	G	G	G/A	C	G/A	C/T	C	T	A	A	T	T	A	C/T	A/G	C/A	AG/AGG	A/G	A	G	T	A	C/T	A/C	A	C	G	T	G/A	C	A	C	T	TAAG	G	G	C	C
11_CSYH_1205	29.718	A	ACCC	T	A	T	T	G	G	G	G	G	G	G/A	C	G/A	C	C/T	T	A	A	T	T	A	T	A/G	C/A	AG/AGG	G	A	G	T	A	C/T	A/C	A	C	G	T	G/A	C/A	A	C	C	TAAG	G	G/A	C	C/G
11_CSYH_1209	29.718	A	ACCC/ACC	T	A	T	T	G	G	G/T	G	G/C	G	G/A	C	G/A	C	C	T	T	A	T	T	A	C/T	A/G	C/A	AG/AGG	A	A	G	T	A	C	A	A	C	G	T	G/A	C/A	A	C	T	TAAG/T	G	G	C	C/G
11_CSYH_1008	29.464	A	ACCC/ACC	T	A	T	T	G	G	G/T	G	C	G/A	A	C	G	C	C	T	A/T	A	T	T	A	C	A/G	C/A	AG/AGG	A/G	A	G	T	A	C	A	A/T	C	G	T	G/A	C/A	A	C	C/T	TAAG/T	G	G/A	C	C/G
11_CSYH_1009	29.464	A	ACCC	T	A	T	T	G	G	T	G	G	G	G/A	C	G/A	C	C	T	A	A	T	T	A	C/T	A	C	AG/AGG	G	A/G	G	T	A	C	A	A	C	G	T	G/A	C/A	A	C	C/T	TAAG	T/G	G	C	C
11_CSYH_1022	29.464	A	ACCC/ACC	T	A	T	T	G	G	G/T	G	G	G	A	C	G/A	C	C	T	A/T	A	T	T	A	C/T	A/G	C/A	AG/AGG	A/G	A	G	T	A	C	A/C	A/T	C	G	T	A	C/A	A	C	T	TAAG	G	G/A	C	G
11_CSYH_1041	29.464	A	ACCC/ACC	T	A	T	T	G	G	G	G	G/C	G	G	C	G/A	C	C/T	T	A	A	T/A	T	A	C/T	A/G	C	AG/AGG	G	A	G	T	A	C	A	A	C	G	T	G/A	C/A	A	C	C/T	TAAG	G	G/A	C	C/G
11_CSYH_1058	29.464	A	ACC	T	A	T	T	G	G	G	G/C	G	G	G	C/T	G/A	C	C	T	A/T	A	T	T	A	C/T	A/G	C/A	AG/AGG	A	A	G	T	A	C/T	A/C	A/T	C	G	T	G/A	C/A	A	C	T	TAAG	T/G	G/A	C	C
11_CSYH_1088	29.464	A	ACCC/ACC	T	A	T	T	G	G	T	G	G	G	G/A	C	G/A	C	C	T	A	A	T	T	A	C/T	A	C/A	AG/AGG	A	A/G	G	T	A	C/T	A	A	C	G	T	A	C/A	A	C	T	TAAG	T/G	G/A	C	C/G
11_CSYH_1098	29.464	A	ACCC/ACC	T	A	T	T	G	G	T	G	G	G	G/A	C	G	C	C	T	A/T	A	T	T	A	C/T	G	C/A	AG/AGG	A/G	A/G	G	T	A	C/T	A	A	C	G	T/C	G/A	C	A	C	T	TAAG	T	A	C	C
11_CSYH_1109	29.464	A	ACCC/ACC	T	A	T	T	G	G	T	G	G	G	G/A	C	G/A	C	C	T	A	A	T	T	A	C/T	A	C/A	AG/AGG	A/G	A/G	G	T	A	C	A/C	A	C	G	T	A	C	A	C	T	TAAG	T/G	G/A	C	C/G
11_CSYH_1117	29.464	A	ACCC/ACC	T	A	T	T	G	G	G	G	G	G	G/A	C	G/A	C	C/T	T/A	A/T	A	T	T	A	C/T	A/G	C/A	AG/AGG	A	A	G	T	A	C	A/C	A/T	C	G	T	G/A	C/A	A	C	C/T	TAAG	G	G	C	C
11_CSYH_1134	29.464	A	ACCC/ACC	T/C	A	T	T	G	G	G/T	G	C	G/A	G/A	C	G/A	C	C	T	T	A	T/A	T	A	C/T	G	C/A	AG/AGG	A	A/G	G	T	A	C/T	A/C	A	C	G	T	G/A	C	A	C	C/T	TAAG	T/G	G	C	C/G
11_CSYH_1153	29.464	A	ACCC/ACC	T	A	T	T	G	G	G	G	G/C	G	G	C	G/A	C	C	T	A	A	T	T	A	C/T	A/G	C/A	AG/AGG	A/G	A	G	T	A	C/T	C	A	C	G	T	G/A	C	A	C	C/T	TAAG	G	G	C	C/G
11_CSYH_1194	29.464	A	ACCC/ACC	T	A	T	T	G	G	G/T	G	G	G/A	G/A	C	G/A	C	C/T	T	A/T	A	T	T	A	C/T	A/G	C/A	AG/AGG	A	A	G	T	A	C	C	A	C	G	T	G/A	C	A	C	C/T	TAAG	G	G/A	C	C/G
11_CSYH_1199	29.464	A	ACCC/ACC	T	A	T	T	G	G	G	G	G/C	G	G	C	G/A	C	C	T	A	A	T	T	A	T	A	C	AG/AGG	A	A/G	G	T	A	C	A	A	C	G	T	A	C	A	C	T	TAAG	T/G	G	C	C/G
11_CSYH_1025	29.21	A	ACCC/ACC	T	A	T	T	G	G	T	G	G/C	G	G	C	G	C/T	C	T	T	A	T	T	A	C/T	A/G	C/A	AG/AGG	A	A	G	T	A	C/T	A	A	C	G	T	G/A	C	A	C	T	TAAG/T	G	G	C	C/G
11_CSYH_1085	29.21	A	ACCC/ACC	T	A	T	T	G	G	T	G	G/C	G/A	G	C	G/A	C	C/T	T	A/T	A	T	T	A	C/T	A/G	C	AG/AGG	A	A	G	T	A	C/T	A	A	C	G	T	G	C	A	C	T	TAAG	G	A	C	C/G
11_CSYH_1202	29.21	A	ACCC/ACC	T	A	T	T	G	G	G/T	G	G	G/A	G/A	C	G/A	C	C	T	T	A	T	T	A	C/T	A/G	C	AG/AGG	A/G	A	G	T	A	C/T	C	A	C	G	T	A	C	A	C	T	TAAG	G	G/A	C/T	C/G
11_CSYH_1203	29.21	A	ACCC/ACC	T/C	A	T	T	G	G	G	G	G	G	A	C	G/A	C	C	T	A/T	A	T	T	A	C/T	A/G	C/A	AG/AGG	A	A/G	G	T	A	C/T	A/C	A	C	G	T	G/A	C	A	C	T	TAAG	T/G	G/A	C	C/G
11_CSYH_1003	28.956	A	ACCC	T	A	T	T	G	G	G/T	G	C	G	G/A	C	G/A	C	C	T	T	A	T/A	T	A	C/T	A/G	C/A	AG/AGG	A	A	G	T	A	C/T	C	A	C	G	T	G/A	C/A	A	C	C/T	TAAG/T	G	G/A	C	C/G
11_CSYH_1046	28.956	A	ACCC/ACC	T	A	T	T	G	G/A	G/T	G	G	G	G/A	C	G/A	C	C	T	A/T	A	T	T	A	C/T	A/G	C	AG/AGG	A/G	A/G	G	T	A	C/T	A	A	C	G	T	G/A	C/A	A	C	T	TAAG/T	T/G	G/A	C	C/G
11_CSYH_1063	28.956	A	ACCC/ACC	T	A	T	T	G	G	G/T	G	C	G	G/A	C	G/A	C	C	T	A/T	A	T	T	A	C/T	A	C/A	AG/AGG	A/G	A/G	G	T	A	T	A	A	C	G	T	G/A	C/A	A	C	C	TAAG	T/G	G	C	C/G
11_CSYH_1081	28.956	A	ACCC/ACC	T	A	T	T	G	G	G	G	G	G/A	G	C	G/A	C	C	T	T	A	T/A	T	A	C/T	A	C/A	AG/AGG	G	A/G	G	T	A	C/T	C	A/T	C	G	T	G/A	C/A	A	C	C/T	TAAG	G	G	C	C/G
11_CSYH_1095	28.956	A	ACCC/ACC	T	A	T	T	G	G	G/T	G	C	G	G	C	G/A	C	C	T	A	A	T	T	A	C/T	A/G	C/A	AG/AGG	A/G	G	G	T	A	C	A/C	A	C	G	T	G/A	C	A	C	T	TAAG	T/G	A	C	C/G
11_CSYH_1128	28.956	A	ACCC/ACC	T	A	T	T	G	G	G	G	G/C	G	G/A	C	G/A	C	C	T	A	A	T	T	A	C/T	A/G	C/A	AG/AGG	A	A	G	T	A	C/T	A	A	C	G	T	G/A	C/A	A	C	T	TAAG	G	G	C	C/G
11_CSYH_1148	28.956	A	ACCC/ACC	T	A	T	T	G	G	G/T	G	C	G	G/A	C	A	C	C/T	T	A	A/C	T	T	A	C/T	A	C	AG/AGG	A/G	A	G	T	A	C	A/C	A	C	G	T	G/A	C/A	A	C	C	TAAG	G	A	C	C/G
11_CSYH_1164	28.956	A	ACCC/ACC	T	A	T	T	G	G	T	G	G/C	G/A	G/A	C	A	C	C	T	T	A/C	T	T	A	C/T	A/G	C/A	AG/AGG	A/G	A	G	T	A	C	A/C	A	C	G	T	G/A	C/A	A	C	C/T	TAAG	G	G/A	C	C/G
11_CSYH_1201	28.956	A	ACCC/ACC	T	A	T	T	G	G	G	G	G	G	G/A	C	G/A	C/T	C	T	A/T	A	T	T	A	C/T	A	C/A	AG/AGG	A/G	A/G	G	T	A	T	A	A	C	G	T	A	C	A	C	T	TAAG	T/G	A	C	C/G
11_CSYH_1208	28.956	A	ACCC	T	A	T	T	G	G	G	G	G	G	G/A	C	G/A	C	C	T	T	A	T	T	A	C/T	A/G	C/A	AG/AGG	A/G	A/G	G	T	A	T	A/C	A	C	G	T/C	G/A	C/A	A	C	C/T	TAAG/T	T/G	G/A	C	C/G
11_CSYH_1217	28.956	A	ACCC/ACC	T	A	T	T	G	G	T	G	C	G	G/A	C	G/A	C	C	T	A	A	T	T	A	C/T	A/G	C/A	AG/AGG	A/G	A	G	T	A	C/T	C	A	C	G	T	A	C	A	C	T	TAAG/T	G	G	C	C
11_CSYH_1011	28.702	A	ACCC/ACC	T	A	T	T	G	G	G/T	G	G	G	G/A	C	G/A	C	C	T	A	A	T	T	A	C/T	A	C/A	AG/AGG	A/G	A/G	G	T	A	C/T	A/C	A	C	G	T	G/A	C/A	A	C	T	TAAG	T/G	G/A	C	C/G
11_CSYH_1039	28.702	A	ACCC	T	A	T	T	G	G	G	G	G/C	G	G/A	C	G/A	C	C	T	A/T	A	T	T	A	C/T	A/G	C/A	AG/AGG	A/G	A/G	G	T	A	C/T	C	A	C	G	T/C	G	C	A	C	T	TAAG	T/G	G	C	C/G
11_CSYH_1049	28.702	A	ACCC/ACC	T	A	T	T	G	G	T	G	G	G	G/A	C	G/A	C	C/T	T	A	A	T	T	A	C/T	A/G	C	AG/AGG	A/G	A	G	T	A	C/T	A/C	A/T	C	G	T	A	C	A	C	T	TAAG	G	G/A	C	C/G
11_CSYH_1056	28.702	A	ACCC/ACC	T	A	T	T	G	G	G	G	G/C	G	G/A	C	G/A	C	C/T	T	A	A	T	T	A	C/T	A/G	C/A	AG/AGG	A	A	G	T	A	C/T	A/C	A	C	G	T	G/A	C/A	A	C	T	TAAG	G	G/A	C	C/G
11_CSYH_1064	28.702	A	ACCC	T	A	T	T	G	G	G/T	G	G	G/A	G/A	C	G/A	C	C/T	T	T	A	T	T	A	C/T	A/G	C/A	AG/AGG	A/G	A	G	T	A	C/T	A/C	A/T	C	G	T	G/A	C/A	A	C	T	TAAG	T	G/A	C	C/G
11_CSYH_1067	28.702	A	ACCC/ACC	T	A	T	T	G	G	G/T	G	G	G	G/A	C	G/A	C	C	T	A/T	A	T/A	T	A	C/T	A/G	C/A	AG/AGG	A/G	A/G	G	T	A	T	A/C	A	C	G	T	G/A	C/A	A	C	C/T	TAAG	T/G	G/A	C	C/G
11_CSYH_1087	28.702	A	ACCC/ACC	T	A	T	T	G/T	G	T	G	G	G/A	G/A	C	G/A	C	C	T	A/T	A	T/A	T	A	T	A/G	A	AG/AGG	G	A	G	T	A	C/T	C	A	C	G	T	G/A	C/A	A	C	T	TAAG	G	G	C	C/G
11_CSYH_1162	28.702	A	ACCC/ACC	T	A	T	T	G	G	G/T	G	G/C	G	G/A	C	G/A	C	C	T	A/T	A	T	T	A	C/T	A	C	AG/AGG	A/G	A/G	G	T	A	C/T	C	A	C	G	T	A	C/A	A	C	T	TAAG	T/G	G	C	C/G
11_CSYH_1167	28.702	A	ACCC/ACC	T	A	T	T	G	G	G/T	G	G	G	G	C	A	C	C/T	T	A/T	A	T	T	A	T	A/G	C	AG/AGG	A/G	A	G	T	A	C	A	A/T	C	G	T	G/A	C/A	A	C	C/T	TAAG	G	G	C	C/G
11_CSYH_1168	28.702	A/G	ACCC	T	A	T	T	G	G	G	G	G	G	G/A	C	G/A	C	C	T	A/T	A	T/A	T	A	C/T	A	C/A	AG/AGG	A/G	A	G	T	A	C/T	A/C	A	C	G	T	G/A	C/A	A	C	C/T	TAAG	T	G/A	C	C/G
11_CSYH_1002	28.448	A	ACCC/ACC	T	A	T	T	G	G	G/T	G	C	G	G/A	C	G/A	C	C	T	A	A	T	T	A	C/T	A/G	C/A	AG/AGG	A/G	A/G	G	T	A	C/T	C	A	C	G	T	G/A	C/A	A	C	C	TAAG	T/G	G/A	C	C/G
11_CSYH_1006	28.448	A	ACCC	T	A	T	T	G	G	T	G	G	G	G/A	C	G/A	C/T	C	T/A	A/T	A	T	T	A	C	A/G	C/A	AG/AGG	A/G	A	G	T	A	C/T	C	A	C	G	T	G/A	A	A	C	C/T	TAAG	G	G/A	C	C/G
11_CSYH_1014	28.448	A	ACCC/ACC	T	A	T	T	G	G	G/T	G	G/C	G/A	G/A	C	G/A	C	C	T	A/T	A	T	T	A	C/T	A/G	C/A	AG/AGG	A/G	A/G	G	T	A	C	A	A/T	C	G	T	A	C	A	C	C/T	TAAG	T/G	G	C	C/G
11_CSYH_1029	28.448	A	ACCC/ACC	T	A	T	T	G	G	T	G	G	G	G/A	C	G/A	C	C	T	A/T	A/C	T	T	A	C/T	A/G	C/A	AG/AGG	G	A/G	G	T	A	C/T	A/C	A	C	G	T	G/A	C	A	C	T	TAAG	T/G	G	C	C/G
11_CSYH_1083	28.448	A	ACCC/ACC	T	A	T	T	G	G	G	G	G	G	G/A	C	G/A	C	C	T	A/T	A	T	T	A	T	A	C	AG/AGG	A	A/G	G	T	A	C/T	A	A	C	G	T	G/A	C/A	A	C	C	TAAG	T	G/A	C/T	C/G
11_CSYH_1107	28.448	A	ACCC/ACC	T	A	T	T	G	G	G	G	G	G/A	A	C	G/A	C	C	T	A	A	T	T	A	C/T	A/G	C/A	AG/AGG	A/G	A	G	T	A	C	A/C	A	C	G	T	G/A	C	A	C	C	TAAG/T	G	G	C	C/G
11_CSYH_1111	28.448	A	ACCC/ACC	T	A	T	T	G/T	G	G	G	G	G	G/A	C	G/A	C	C	T	A	A	T	T	A	C/T	A/G	C/A	AG/AGG	A	A	G	T	A	C	A/C	A	C	G	T	G/A	C/A	A	C	C/T	TAAG	T/G	G	C	C/G
11_CSYH_1114	28.448	A	ACCC/ACC	T	A	T	T	G	G	G/T	G	G	G	G	C	A	C	C	T	A	A	T/A	T	A	C/T	A/G	C/A	AG/AGG	A	A	G	T	A	C/T	A	A/T	C	G	T	G/A	C	A	C	C/T	TAAG	T/G	G	C	C/G
11_CSYH_1151	28.448	A	ACCC/ACC	T	A	T	T	G	G	G/T	G	G	G	G/A	C	G/A	C	C	T	A/T	A	T	T	A	C	A/G	C/A	AG/AGG	A/G	A	G	T	A	C	A/C	A	C	G	T	A	C/A	A	C	T	TAAG	G	A	C	C/G
11_CSYH_1156	28.448	A	ACCC/ACC	T	A	T	T	G	G	G/T	G	C	G	G/A	C	G/A	C	C	T	T	A	T	T	A	C/T	A/G	C/A	AG/AGG	A/G	A	G	T	A	C	A	A	C	G	T	G	C/A	A	C	C/T	TAAG	G	G/A	C	C/G
11_CSYH_1172	28.448	A	ACCC/ACC	T	A	T	T	G	G	G	G	G/C	G	A	C	G/A	C	C	T	T	A	T/A	T	A	C/T	A/G	A	AG/AGG	A	A	G	T	A	T	A/C	A	C	G	T	G/A	C/A	A	C	T	TAAG	G	G	C	C/G
11_CSYH_1187	28.448	A	ACCC/ACC	T	A	T	T	G	G	G/T	G	G	G	G/A	C	G	C/T	C/T	T	A/T	A	T	T	A	C/T	A/G	C/A	AG/AGG	A	A	G	T	A	C/T	A/C	A	C	G	T	A	C/A	A	C	T	TAAG/T	G	G	C	C/G
11_CSYH_1191	28.448	A	ACCC/ACC	T	A	T	T	G	G	G	G	G/C	G/A	G/A	C	G/A	C	C	T	A/T	A	T/A	T	A	C/T	A/G	C/A	AG/AGG	A	A	G	T	A	T	A	A	C	G	T	G	C/A	A	C	C/T	TAAG	G	G/A	C	C/G
11_CSYH_1017	28.194	A	ACCC/ACC	T	A	T	T	G	G	G	G	G	G	G/A	C	G/A	C	C	T	A	A	T	T	A	T	A/G	C/A	AG/AGG	A/G	A/G	G	T	A	C/T	A	A	C	G	T	A	A	A	C	T	TAAG	G	G	C	C
11_CSYH_1021	28.194	A	ACCC/ACC	T	A	T	T	G	G	G	G	G	G/A	G/A	C	G/A	C	C/T	T	A	A	T	T	A	C/T	A/G	C/A	AG/AGG	A/G	A	G	T	A	C	A	A	C	G	T	G	C/A	A	C	T	TAAG/T	G	G/A	C	C/G
11_CSYH_1028	28.194	A	ACCC/ACC	T	A	T	T	G	G	G/T	G	C	G	G/A	C	G/A	C	C/T	T	A/T	A	T/A	T	A	T	A/G	C/A	AG/AGG	A/G	A	G	T	A	C	A	A	C	G	T	G/A	C	A	C	T	TAAG	G	G/A	C	C/G
11_CSYH_1053	28.194	A	ACCC/ACC	T	A	T	T	G	G	G	G	G	G	G/A	C	A	C	T	T	A/T	A	T	T	A	T	A/G	C/A	AG/AGG	A	A	G	T	A	C	A/C	A	C	G	T	G/A	C/A	A	C	T	TAAG	G	G/A	C	C/G
11_CSYH_1121	28.194	A	ACCC	T	A	T	T	G	G	G	G	G	G	G/A	C	G/A	C/T	C	T/A	A/T	A	T	T	A	C/T	A	A	AG/AGG	A	A/G	G	T	A	C	A	A	C	G	T	A	C/A	A	C	T	TAAG	T	G/A	C	C/G
11_CSYH_1144	28.194	A	ACCC/ACC	T	A	T	T	G	G	T	G	G	G	G/A	C	A	C	C/T	T	A/T	A	T	T	A	C/T	A/G	C	AG/AGG	A/G	A	G	T	A	C	A	A	C	G	T	G	C	A	C	T	TAAG	G	G	C	C/G
11_CSYH_1184	28.194	A	ACCC/ACC	T	A	T	T	G	G	T	G	G	G	G/A	C	G	C	C	T	A	A	T	T	A	C/T	A/G	C/A	AG/AGG	A	A	G	T	A	T	C	A	C	G	T	A	C	A	C	T	TAAG	G	G/A	C	C/G
11_CSYH_1213	28.194	A	ACCC	T	A	T	T	G	G	G/T	G	G	G	A	C	G/A	C	C	T	A/T	A	T	T	A	C/T	A/G	C	AG/AGG	A/G	A	G	T	A	C	C	A	C	G	T	G/A	C	A	C	T	TAAG	G	A	C	C/G
11_CSYH_1027	27.94	A	ACCC/ACC	T	A	T	T	G	G	G/T	G	G	G	G/A	C	G/A	C	C/T	T	A/T	A	T	T	A	C/T	A	A	AG/AGG	A/G	A	G	T	A	C	C	A	C	G	T	G/A	C/A	A	C	T	TAAG	T/G	G/A	C	C/G
11_CSYH_1031	27.94	A	ACCC/ACC	T	A	T	T	G	G	G/T	G	G	G/A	G/A	C	G/A	C	C	T	A/T	A	T	T	A	C/T	A/G	C/A	AG/AGG	A/G	A/G	G	T	A	C	A/C	A	C	G	T	G/A	C/A	A	C	T	TAAG	T/G	G/A	C	C/G
11_CSYH_1073	27.94	A	ACCC/ACC	T	A	T	T	G	G	G/T	G	G	G	G/A	C	G/A	C/T	C	T	T	A	T	T	A	C/T	A/G	A	AG/AGG	A/G	A	G	T	A	C/T	C	A	C	G	T	A	C	A	C	T	TAAG/T	G	G/A	C	C/G
11_CSYH_1106	27.94	A	ACCC/ACC	T	A	T	T	G	G	G/T	G	G	G	G/A	C	G/A	C/T	C	T	A/T	A	T	T	A	C	A/G	C/A	AG/AGG	A	A	G	T	A	C/T	A/C	A	C	G	T/C	G/A	C	A	C	T	TAAG	G	G	C	C/G
11_CSYH_1113	27.94	A	ACCC/ACC	T	A	T	T	G	G	G/T	G	G	G	G	C	G/A	C	C/T	T	T	A	T	T	A	C/T	A/G	C/A	AG/AGG	A/G	A	G	T	A	C/T	A/C	A	C	G	T	G	C	A	C	C	TAAG	T/G	A	C	C/G
11_CSYH_1126	27.94	A	ACCC/ACC	T	A	T	T	G	G	T	G/C	G	G	G/A	C	G/A	C	C	T	A/T	A	T	T	A	C	A/G	C	AG/AGG	A/G	A	G	T	A	C/T	C	A	C	G	T	G/A	C	A	C	C/T	TAAG	G	G/A	C/T	C/G
11_CSYH_1133	27.94	A	ACCC	T	A	T	T	G	G	G	G	G	G	G/A	C	G/A	C	C	T	T	A	T/A	T	A	C/T	A	C/A	AG/AGG	A/G	A/G	G	T	A/T	T	A	A/T	C	G	T	G	C/A	A	C	C/T	TAAG	T/G	G	C	G
11_CSYH_1137	27.94	A	ACCC/ACC	T	A	T	T	G	G	G/T	G	G/C	G	G/A	C	G/A	C	C/T	T	A/T	A	T	T	A	C/T	A/G	C/A	AG/AGG	A	A/G	G	T	A	T	A/C	A	C	G	T	G/A	C/A	A	C	C/T	TAAG	G	G/A	C	C/G
11_CSYH_1211	27.94	A	ACCC/ACC	T	A	T	T	G	G	G/T	G	G	G	G/A	C	G/A	C	C	T	A/T	A	T	T	A	T	A	C	AG/AGG	A	A	G	T	A	C/T	A	A/T	C	G	T	G/A	C/A	A	C	C/T	TAAG/T	G	G/A	C	C/G
11_CSYH_1024	27.686	A	ACCC/ACC	T	A	T	T	G	G	G/T	G	G	G	A	C	G/A	C	C	T	A	A	T/A	T	A	C/T	A/G	C/A	AG/AGG	A	A/G	G	T	A	C/T	A/C	A/T	C	G	T	A	C/A	A	C	C/T	TAAG	T	G/A	C	C/G
11_CSYH_1051	27.686	A	ACCC	T	A	T	T	G	G	G	G	G	G	G/A	C	G/A	C	C	T	T	A	T	T	A	T	A/G	C/A	AG/AGG	A	A	G	T	A	C/T	A	A	C	G	T	G/A	C/A	A	C	C/T	TAAG	G	A	C/T	C/G
11_CSYH_1068	27.686	A	ACCC/ACC	T	A	T	T	G	G	G	G	G	G	G/A	C	A	C	T	T	A/T	A	T/A	T	A	C/T	A/G	C	AG/AGG	A/G	A	G	T	A	C/T	C	A	C	G	T	G/A	C	A	C	C	TAAG	G	G/A	C	C/G
11_CSYH_1077	27.686	A	ACCC/ACC	T	A	T	T	G	G	T	G	C	G	G/A	C/T	G/A	C	C	T	A	A	T	T	A	C/T	A/G	C	AG/AGG	A	A	G	T	A	C	A	A	C	G	T	G/A	C	A	C	T	TAAG	G	G/A	C	C/G
11_CSYH_1084	27.686	A	ACCC/ACC	T	A	T	T	G	G	G/T	G/C	G	G	G/A	C	G	C	C/T	T	A/T	A	T/A	T	A	C/T	A/G	C/A	AG/AGG	A	A/G	G	T	A	C/T	C	A	C	G	T	G/A	C/A	A	C	T	TAAG/T	T/G	G/A	C	G
11_CSYH_1101	27.686	A	ACCC	T	A	T	T	G	G	G/T	G	G	G	G	C	G/A	C	C	T	A/T	A	T	T	A	C	A/G	C/A	AG/AGG	A/G	A	G	T	A	C/T	A/C	A/T	C	G	T	G/A	C/A	A	C	T	TAAG	T/G	G	C	C/G
11_CSYH_1138	27.686	A	ACCC/ACC	T	A	T	T	G	G	T	G	G	G	G/A	C	G/A	C	C/T	T	A/T	A	T	T	A	C/T	A/G	C/A	AG/AGG	A/G	A	G	T	A	C/T	A/C	A	C	G	T/C	G	C/A	A	C	T	TAAG	G	G	C	C/G
11_CSYH_1163	27.686	A	ACCC/ACC	T	A	T	T	G	G	G/T	G	G	G	G/A	C	G	C/T	C/T	T/A	A/T	A	T	T	A	C/T	A	C	AG	A	A/G	G	T	A	C	A	A	C	G	T	G/A	C/A	A	C	C/T	TAAG	G	G/A	C	C/G
11_CSYH_1175	27.686	A	ACCC/ACC	T	A	T	T	G	G	G	G	G	G	G/A	C	G/A	C	C	T	A	A	T/A	T	A	C	A/G	C	AG/AGG	A/G	A	G	T	A	C/T	A	A	C	G	T	G/A	C	A	C	T	TAAG	G	G/A	C	C
11_CSYH_1216	27.686	A	ACCC/ACC	T	A	T	T	G	G	G	G	G	G	G/A	C	A	C	C/T	T	A/T	A	T	T	A	C/T	A/G	C/A	AG/AGG	A	A	G	T	A	C/T	A/C	A	C	G	T	G/A	C/A	A	C	C/T	TAAG	G	G	C	C/G
11_CSYH_1004	27.432	A	ACCC/ACC	T	A	T	T	G	G	G	G	C	G	G/A	C	G/A	C	C	T	A/T	A	T	T	A	C/T	A/G	C/A	AG/AGG	A/G	A	G	T	A	C/T	C	A	C	G	T	G	C	A	C	C	TAAG	G	G	C	C/G
11_CSYH_1054	27.432	A	ACCC/ACC	T	A	T	T	G	G	T	G	C	G	G/A	C	G/A	C	C	T	A/T	A	T	T	A	C/T	A/G	C	AG/AGG	A	A	G	T	A	C/T	C	A	C	G	T	G/A	C/A	A	C	T	TAAG	G	G/A	C	C/G
11_CSYH_1099	27.432	A	ACCC/ACC	T	A	T	T	G	G	G	G	G	G	A	C	G	C	C	T	A/T	A	T	T	A	T	A/G	C/A	AG/AGG	A	A/G	G	T	A	C	A/C	A	C	G	T/C	G/A	C/A	A	C	T	TAAG/T	T/G	G	C	C/G
11_CSYH_1102	27.432	A	ACCC/ACC	T	A	T	T	G	G	T	G	G	G/A	G	C	G/A	C	C/T	T	A	A	T	T	A	C/T	A/G	C/A	AG/AGG	A/G	A	G	T	A	T	A/C	A/T	C	G	T	G/A	A	A	C	T	TAAG	G	G/A	C	C/G
11_CSYH_1104	27.432	A	ACCC/ACC	T	A	T	T	G	G	G	G	G	G	G/A	C	G/A	C	C	T	A/T	A	T	T	A	C/T	A/G	C/A	AG/AGG	A/G	A/G	G	T	A	C/T	A/C	A/T	C	G	T	G/A	C	A	C	T	TAAG	T/G	G	C	C
11_CSYH_1135	27.432	A	ACCC/ACC	T	A	T	T	G	G	T	G	G	G	G/A	C	G/A	C/T	C	T	A/T	A	T	T	A	C	A/G	C	AG/AGG	A/G	A	G	T	A	C/T	A/C	A	C	G	T	G/A	C	A	C	C/T	TAAG	G	A	C	C/G
11_CSYH_1152	27.432	A	ACCC/ACC	T	A	T	T	G	G	G	G	G/C	G	A	C	G/A	C/T	C	T	A/T	A	T	T	A	T	A/G	C/A	AG/AGG	A	A/G	G	T	A	T	A/C	A	C	G	T	G/A	C/A	A	C	T	TAAG	G	G	C	C/G
11_CSYH_1161	27.432	A	ACCC/ACC	T	A	T	T	G	G	T	G/C	G/C	G/A	G/A	C	G/A	C	C	T	A	A	T	T	A	C/T	A/G	C/A	AG/AGG	A	A	G	T	A	C	A/C	A/T	C	G	T	A	C/A	A	C	T	TAAG	G	G	C	C/G
11_CSYH_1183	27.432	A	ACCC/ACC	T	A	T	T	G/T	G	G	G	C	G	G/A	C	G/A	C	C	T	A	A	T	T	A	C/T	A/G	C/A	AG/AGG	A	A	G	T	A	C/T	A	A	C	G	T	G/A	C	A	C	T	TAAG	G	G/A	C	C/G
11_CSYH_1219	27.432	A	ACCC/ACC	T	A	T	T	G	G	T	G	G	G	G/A	C	G/A	C	C	T	A	A	T	T	A	C/T	A	A	AG/AGG	A/G	A	G	T	A	C/T	A/C	A	C	G	T	G/A	C/A	A	C	C/T	TAAG	G	G/A	C	C/G
11_CSYH_1034	27.178	A	ACCC/ACC	T	A	T	T	G	G	G	G	G/C	G	G	C	G	C	C	T	A	A	T	T	A	C/T	A/G	C/A	AG/AGG	A/G	A	G	T	A	C	A	A	C	G	T/C	G	C	A	C	T	TAAG	G	G/A	C	C/G
11_CSYH_1036	27.178	A	ACCC/ACC	T	A	T	T	G	G	G/T	G	G/C	G	G/A	C	G/A	C	C/T	T	A/T	A	T	T	A	C/T	A/G	C/A	AG/AGG	A/G	A	G	T	A	C/T	A/C	A	C	G	T	G/A	C/A	A	C	T	TAAG/T	T/G	G/A	C/T	C/G
11_CSYH_1057	27.178	A	ACCC/ACC	T	A	T	T	G	G	G/T	G	G/C	G	G/A	C	G/A	C	C/T	T	A	A	T	T	A	C	A/G	A	AG/AGG	A/G	A	G	T	A	C/T	C	A	C	G	T	G/A	C	A	C	T	TAAG	G	G	C	C/G
11_CSYH_1066	27.178	A	ACCC/ACC	T	A	T	T	G	G	T	G	G	G	A	C	A	C	C/T	T	A/T	A	T	T	A	C	A/G	C/A	AG/AGG	A	A	G	T	A	T	A/C	A/T	C	G	T	G/A	C/A	A	C	T	TAAG	G	G	C	C/G
11_CSYH_1118	27.178	A	ACCC/ACC	T	A	T	T	G	G	G	G	G	G	A	C	G/A	C	C	T	A/T	A	T	T	A	T	A/G	C	AG/AGG	A/G	A	G	T	A	C	A	A	C	G	T	G/A	A	A	C	T	TAAG	G	A	C	C/G
11_CSYH_1119	27.178	A	ACCC/ACC	T	A	T	T	G	G	T	G	G	G	A	C	A	C	C/T	T	A/T	A	T	T	A	C	A	C/A	AG/AGG	A/G	A	G	T	A	C/T	C	A	C	G	T	G/A	C	A	C	T	TAAG	G	G	C	C/G
11_CSYH_1123	27.178	A	ACCC/ACC	T	A	T	T	G	G	G/T	G	G	G	G/A	C	G/A	C	C	T	A/T	A/C	T	T	A	T	A/G	C/A	AG/AGG	A/G	A	G	T	A	C/T	A	A	C	G	T	G/A	C	A	C	T	TAAG	T	G/A	C	C/G
11_CSYH_1129	27.178	A	ACCC/ACC	T	A	T	T	G	G	T	G	G	G	A	C	A	C	C/T	T	A/T	A	T	T	A	T	A/G	C	AG/AGG	A/G	A	G	T	A	C	C	A	C	G	T	G/A	C	A	C	T	TAAG	G	G	C	C/G
11_CSYH_1139	27.178	A	ACCC/ACC	T	A	T	T	G	G	T	G	G	G	G/A	C	A	C/T	C	T	A/T	A	T/A	T	A	C/T	A/G	C/A	AG/AGG	A	A	G	T	A	T	A/C	A	C	G	T	G	C/A	A	C	C/T	TAAG	G	G/A	C	C/G
11_CSYH_1195	27.178	A	ACCC	T	A	T	T	G	G	G/T	G	G/C	G/A	G/A	C	A	C	C	T	A/T	A	T	T	A	T	A/G	C/A	AG/AGG	A/G	A	G	T	A	T	C	A	C	G	T	G/A	C/A	A	C	T	TAAG	G	G	C	C/G
11_CSYH_1016	26.924	A	ACCC/ACC	T	A	T	T	G	G	G	G	G	G	G/A	C	G/A	C	C/T	T	A	A	T	T	A	T	A/G	C/A	AG/AGG	A	A	G	T	A	C	A/C	A	C	G	T	G	C/A	A	C	C/T	TAAG	G	G/A	C	G
11_CSYH_1047	26.924	A	ACCC/ACC	T	A	T	T	G	G	G	G	C	G	G/A	C	G/A	C/T	C/T	T	T	A	T	T	A	C/T	G	C/A	AG/AGG	A/G	A	G	T	A	C/T	A/C	A/T	C	G	T/C	G/A	C/A	A	C	T	TAAG	G	G/A	C	C/G
11_CSYH_1069	26.924	A	ACCC/ACC	T	A	T	T	G	G	T	G	G	G	G/A	C	A	C	C	T	T	A	T	T	A	T	A/G	C/A	AG/AGG	A/G	A	G	T	A	C/T	A/C	A/T	C	G	T	G/A	C/A	A	C	T	TAAG	G	G/A	C	C/G
11_CSYH_1142	26.924	A	ACCC/ACC	T	A	T	T	G	G	G/T	G	G/C	G/A	G/A	C	G/A	C	C	T	T	A	T	T	A	C/T	A/G	A	AG/AGG	A/G	A	G	T	A	C/T	A/C	A	C	G	T	G/A	C	A	C	C/T	TAAG	G	A	C	C/G
11_CSYH_1146	26.924	A	ACCC	T	A	T	T	G	G	G	G	G	G	G/A	C	G/A	C	C	T	A/T	A	T	T	A	C	A/G	A	AG/AGG	A/G	A	G	T	A	C/T	A	A	C	G	T	G/A	C	A	C	T	TAAG	G	G/A	C	G
11_CSYH_1159	26.924	A	ACCC	T	A	T	T	G	G	T	G	G	G	G	C	G/A	C/T	C	T	A/T	A	T/A	T	A	C/T	A/G	C/A	AG/AGG	A/G	A	G	T	A	C	A	A	C	G	T	G	C	A	C	T	TAAG	G	A	C	C/G
11_CSYH_1176	26.924	A	ACCC/ACC	T	A	T	T	G	G	G	G	G/C	G	G/A	C	G/A	C	C/T	T	A/T	A	T	T	A	T	A/G	C/A	AG/AGG	A/G	A	G	T	A	C	A/C	A	C	G	T	G/A	C/A	A	C	T	TAAG	G	G/A	C	C/G
11_CSYH_1193	26.924	A	ACCC/ACC	T	A	T	T	G	G	T	G	G	G	G/A	C	A	C/T	T	T	T	A	T	T	A	C/T	A/G	C/A	AG/AGG	A/G	A	G	T	A	C/T	A/C	A	C	G	T/C	G	C	A	C	T	TAAG	G	G/A	C	C/G
11_CSYH_1206	26.924	A	ACCC/ACC	T	A	T	T	G	G	G/T	G	C	G	G/A	C	A	C	C	T	A/T	A	T	T	A	C/T	A/G	C/A	AG/AGG	A/G	A	G	T	A	C/T	A	A	C	G	T	G/A	C/A	A	C	C/T	TAAG	G	A	C	C/G
11_CSYH_1015	26.67	A	ACCC/ACC	T	A	T	T/G	G	G	T	G	G	G	G/A	C	G/A	C/T	C/T	T	A/T	A	T/A	T	A	C/T	A/G	C/A	AG/AGG	A	A/G	G	T	A	T	A/C	A	C	G	T	G/A	C	A	C	T	TAAG	G	G	C	C/G
11_CSYH_1125	26.67	A	ACCC/ACC	T	A	T	T	G	G	T	G	C	G/A	G	C	G/A	C	C	T	A/T	A	T/A	T	A	C/T	A/G	C/A	AG/AGG	A/G	A	G	T	A	C/T	A	A	C	G	T	G/A	C/A	A	C	T	TAAG	G	G/A	C	G
11_CSYH_1143	26.67	A	ACCC	T	A	T	T	G	G	G	G	G/C	G	G/A	C	G/A	C	C/T	T	T	A	T	T	A	C/T	A/G	A	AG/AGG	A/G	A	G	T	A	C/T	C	A	C	G	T	G/A	C/A	A	C	T	TAAG	G	G	C	C/G
11_CSYH_1157	26.67	A	ACCC/ACC	T	A	T	T	G	G	G/T	G	G	G	G/A	C	G/A	C	C	T	T	A	T/A	T	A	C/T	A/G	C/A	AG/AGG	A/G	A	G	T	A	T	A/C	A	C	G	T	G/A	A	A	C	C/T	TAAG	G	G/A	C	C/G
11_CSYH_1186	26.67	A	ACCC/ACC	T	A	T	T	G	G	T	G	C	G	G/A	C	G	C	C	T	A	A	T	T	A	C/T	A	C	AG/AGG	A/G	A	G	T	A	T	A/C	A	C	G	T	G/A	C	A	C	C	TAAG	G	G/A	C	G
11_CSYH_1032	26.416	A/G	ACCC/ACC	T	A	T	T	G	G	G/T	G	G	G	G	C	A	C	C	T	A/T	A	T	T	A	C/T	A/G	C/A	AG/AGG	A/G	A	G	T	A	C/T	C	A	C	G	T	A	C/A	A	C	T	TAAG	G	G	C	C/G
11_CSYH_1035	26.416	A	ACCC	T	A	T	T	G	G	G/T	G	C	G/A	A	C	A	C/T	C	T	A	A	T	T	A	C/T	A	C/A	AG/AGG	A/G	G	G	T	A	C/T	A/C	A	C	G	T	G/A	C	A	C	T	TAAG	T	G/A	C	C/G
11_CSYH_1196	26.416	A	ACCC/ACC	T	A	T	T	G	G	G/T	G	G	G/A	G/A	C	G	C/T	C	T	A/T	A	T	T	A	T	A	C/A	AG/AGG	A/G	A/G	G	T	A	C/T	A/C	A	C	G	T	G/A	C	A	C	T	TAAG	T/G	G/A	C	C/G
11_CSYH_1005	26.162	A	ACC	T	A	T	T	G	G	T	G	C	G	G/A	C	A	C	C/T	T	A	A	T	T	A	C/T	A/G	A	AG/AGG	A	A/G	G	T	A	C/T	A	A	C	G	T	G	C	A	C	T	TAAG	T	G/A	C/T	C/G
11_CSYH_1074	26.162	A	ACCC/ACC	T	A	T	T	G	G	T	G	C	G	G/A	C	G/A	C	C	T	T	A	T	T	A	C/T	A/G	C	AG	A/G	A	G	T	A	T	A/C	A	C	G	T/C	G/A	C	A	C	T	TAAG	G	G/A	C	C/G
11_CSYH_1023	25.908	A	ACCC/ACC	T	A	T	T	G	G	G/T	G	C	G	G/A	C	G/A	C	C	T	T	A	T/A	T	A	T	A/G	C/A	AG/AGG	A	A	G	T	A	T	A	A	C	G	T	G/A	C	A	C	T	TAAG	G	G	C	C/G
11_CSYH_1033	25.908	A	ACC	T	A	T	T	G	G	G/T	G	C	G	G	C	G/A	C/T	C	T	A/T	A	T/A	T	A	C	G	C/A	AG/AGG	G	A	G	T	A	C	A	A/T	C	G	T	G/A	C/A	A	C	C	TAAG	G	G/A	C	C/G
11_CSYH_1181	25.908	A	ACCC/ACC	T	A	T	T	G	G	G/T	G	G/C	G	G/A	C	G/A	C	C	T	A/T	A	T	T	A	C/T	A/G	C/A	AG/AGG	A	A	G	T	A	C/T	A/C	A	C	G	T	G/A	A	A	C	C/T	TAAG	G	G	C	C/G
11_CSYH_1115	25.654	A/G	ACC	T	A	T	T	G	G	T	G	G/C	G	G/A	C	G/A	C	C	T	A/T	A	T	T	A	C/T	A/G	C/A	AG/AGG	A/G	A	G	T	A	C	A/C	A/T	C	G	T	A	C/A	A	C	T	TAAG	G	G/A	C	G
11_CSYH_1141	25.654	A	ACCC/ACC	T	A	T/C	T	G	G	T	G	G/C	G	G/A	C	G/A	C/T	C	T	T	A	T/A	T	A	T	A/G	C/A	AG/AGG	A	A	G	T	A	T	A	A/T	C	G	T	G/A	A	A	C	T	TAAG/T	G	G/A	C	C/G
11_CSYH_1062	25.4	A	ACCC/ACC	T	A	T	T	G	G	T	G	G/C	G	G/A	C	G/A	C	C	T	A	A	T	T	A	C/T	A/G	A	AG/AGG	A/G	A	G	T	A	C/T	C	A/T	C	G	T	G	C	A	C	C	TAAG	G	G/A	C	C/G
11_CSYH_1173	25.4	A	ACCC	T	A	T	T	G	G	T	G	G	G	G/A	C	G/A	C/T	C	T	A	A	T	T	A	C/T	A	A	AG/AGG	A/G	A	G	T	A	C	A/C	A	C	G	T/C	A	C/A	A	C	T	TAAG/T	G	A	C	C/G
11_CSYH_1189	25.4	A	ACCC/ACC	T	A	T	T	G	G	T	G	C	G	G/A	C	G/A	C	C	T	A/T	A	T	T	A	C/T	A/G	C/A	AG/AGG	A	A	G	T	A	C/T	A/C	A	C	G	T	G/A	C	A	C	T	TAAG	G	G/A	C	C/G
11_CSYH_1092	25.146	A	ACCC/ACC	T	A	T	T	G	G	G	G	G/C	G	G/A	C	G/A	C	C	T	A/T	A	T	T	A	C/T	A/G	C	AG/AGG	A	A	G	T	A	C	A/C	A	C	G	T	A	C	A	C	T	TAAG	G	G/A	C	C
11_CSYH_1112	25.146	A	ACCC/ACC	T	A	T	T	G	G	G	G	G	G	G/A	C	G/A	C	C	T	A	A	T/A	T	A	C/T	A	C/A	AG/AGG	A	A/G	G	T	A	C/T	C	A	C	G	T	G/A	C/A	A	C	C	TAAG	T/G	G/A	C	C/G
11_CSYH_1149	25.146	A	ACCC/ACC	T	A	T	T	G	G	G	G	G/C	G/A	G/A	C	G	C/T	T	T	A/T	A	T/A	T	A	C/T	G	C/A	AG/AGG	A/G	A	G	T	A	T	C	A	C	G	T	G/A	C	A	C	T	TAAG	G	G/A	C	C/G
11_CSYH_1215	25.146	A	ACCC/ACC	T	A	T	T	G	G	G/T	G	C	G	G/A	C	G	C/T	C	T	A/T	A	T/A	T	A	C/T	A/G	C	AG/AGG	A	A	G	T	A	C/T	A/C	A/T	C	G	T	G/A	C/A	A	C	T	TAAG	G	G/A	C	C/G
11_CSYH_1171	24.638	A/G	ACCC/ACC	T	A	T	T/G	G	G	G/T	G	G	G	A	C	G/A	C	T	T	A/T	A	T	T	A	C/T	A/G	C	AG/AGG	A	A	G	T	A	C/T	A	A/T	C	G	T/C	G/A	C	A	C	T	TAAG	G	G/A	C	C/G
11_CSYH_1122	24.13	A	ACCC/ACC	T	A	T	T	G	G	G	G	G/C	G/A	G/A	C	G/A	C	C	T	A/T	A	T	T	A	C/T	A/G	C/A	AG/AGG	A/G	A	G	T	A	C/T	A/C	A	C	G	T	G/A	A	A	C	T	TAAG	G	G/A	C	C/G
11_CSYH_1019	23.876	A	ACCC/ACC	T	A	T/C	T	G	G	G	G	G/C	G/A	G/A	C	G/A	C	C	T	A/T	A	T	T	A	C	A/G	A	AG	A/G	A	G	T	A/T	C/T	A/C	A/T	C	G	T	A	C	A	C	T	TAAG	G	G/A	C/T	G
11_CSYH_1097	23.114	A	ACCC	T	A	T	T	G	G	G/T	G	C	G	G/A	C	A	C	C/T	T	T	A	T	T	A	C	G	C/A	AG/AGG	A/G	A/G	G	T	A	T	C	A	C	G	T/C	G/A	C/A	A	C	T	TAAG	T/G	A	C	C/G
[truncated: 178 more columns]
